# Supplementary material for: Methodologies of Stigma-Related Research Amongst Men Who Have Sex With Men (MSM) and Transgender People in Asia and the Pacific Low/Middle Income Countries (LMICs): A Scoping Review
Source: Front Reprod Health. 2021 Oct 29;3:688568. doi: 10.3389/frph.2021.688568 (PMC9580832; doi:10.3389/frph.2021.688568)
Supplement: Supplementary file 2 [file Table_2.XLSX]

## Sheet: Sheet1
No	Journal articles	Country where the research is conducted	Study design	Study focus	Study participants	Main findings
1	Chow, M. Y. K., Quine, S., & Li, M. (2010). The benefits of using a mixed methods approach - quantitative with qualitative - to identify client satisfaction and unmet needs in an HIV healthcare centre.	Australia	Cross-sectional study	*client satisfaction on HIV healthcare	Adult clients who were receiving HIV/sexual health services at the centre	Heterosexual vs homosexual responses differently. Heterosexual patient satted that there was insufficient informating targeting heterosexual compare to homosexuals patients.
			Mixed methods design	*identifiying unmet need in HIV healthcare		Quantitative focused on the level of satisfaction
						Qualitative with in-depth interviews engaging patients to play active roles voicing their opinion and perception in detail.
						‘‘level of expectation’’, the importance of ‘‘rapport, care, trust, and continuity’’, the ‘‘broad range of HCP and services provided for convenience and avoidance of stigma’’ and ‘‘the nature of healthcare services provided to enable clients feel at ease and comfortable
						The centre facilitated the clients with sense of acceptance and ease.
	Lau, J. T., Lin, C., Hao, C., Wu, X., & Gu, J. (2011). Public health challenges of the emerging HIV epidemic among men who have sex with men in China. Public Health, 125(5), 260-265. https://doi.org/10.1016/j.puhe.2011.01.007	China	Large scale national survey	18000			prevalence of human immunodeficiency virus (HIV) was 4.9% and incidence ranged from 2.6 to 5.4 per 100 person-years.
							The prevalence of sexually transmitted diseases ranged from 2.0% to 29.9%
							The prevalence of consistent condom use was low during anal sex, ranging from29.4% to 37.3%.
							one-third of MSM in China reported bisexual behavior, which may be attributed to sociocultural reasons and stigma against MSM.
							Female sex partners of MSM are seldom aware of their exposure to high risk of HIV transmission

## Sheet: Relevant
			Table 2
No	Journal articles	Year of publication	Country where the research is conducted	Study design	Sampling methods	Number of study participants	Study participants	Study focus	Variable (s) measured	Scale used/Measures	Main findings	Outcome	Limitation proposed by author	Recommendation
1	Feng, Y., Wu, Z., & Detels, R. (2010). Evolution of men who have sex with men community and experienced stigma among men who have sex with men in Chengdu, China. Journal of Acquired Immune Deficiency Syndromes, 53(SUPPL. 1), S98-S103. https://doi.org/10.1097/QAI.0b013e3181c7df71	2010	China	Qualtitative study	recruited from different venues by volunteers from the Chengdu Gay Community Care Organization (CGCCO) or by personal reference.	43	MSM	Sigma and discrimination			Stigma and pressure come from family to protect family reputation and lineage	barriers against MSM seeking health services.
				FGD	8	16 FGD		Impact of HIV prevention			stigma and discrimination from friends, colleagues, or general society	Impact on HIV prevention
				In-depth interviews	NGOs driven sampling	27 in-depth					fear of being ostracized because of their sexual orientation was frequently expressed, and was a major barrier for participating in HIV/AIDS prevention programs.
											Stigma and discrimination related to homosexual activities and HIV/STD infection have been major barriers against MSM seeking health services.
2	Li, H., Lau, J. T. F., Holroyd, E., & Yi, H. (2010). Sociocultural facilitators and barriers to condom use during anal sex among men who have sex with men in Guangzhou, China: An ethnographic study. AIDS Care - Psychological and Socio-Medical Aspects of AIDS/HIV, 22(12), 1481-1486. https://doi.org/10.1080/09540121.2010.482121	2010	China	Ethnographic study	A theoretical sampling method	17	MSM	how cultural belief systems shaped sexual risk practices			This study demonstrates how dominant sociocultural values and norms play a crucial role in individuals’ decision-making of condom use among MSM.	Condom use	By the nature of qualitative research, the sample size was small and sampling was limited to social networks	holistic health promotion will address the unmet needs of high-riskMSM and reduce ecological stressors affecting the HIV epidemic among MSM in China.
				Qualitative				how MSM's sexual practices varied across sexual venues and among different partners in order to better understand sociocultural facilitators and barriers to condom use			the idea of ‘‘rouyu’’ articulated a view of having sex as direct flesh/genital contact, which is a culturally embedded sexual script that many Chinese men exercise.	Likelihood of HIV infection	An informant bias could be possible due to such a sampling method
				Semi-structured in-depth interview							rhetorical notion that condom use represents an inferior or unstable relationship distancing intimacy	Social norms and family value
				participant observations				record behaviors in various MSM venues, including R Park, X Sauna, G Club, and four public toilets in downtown Guangzhou.			condom use for hygienic reasons (not necessarily attached to disease prevention) was a facilitator for condom use.
											Chinese social norms emphasize on the significance of family and marriage; maintaining ‘‘face’’ (a cultural value of dignity, honor, and respect) by belonging to one’s communities is one of the social stressor
											In hiding their sexuality, MSM often sought sex partners in venues, where HIV prevention resources are not available and instant sexual release and pleasure of physical ‘‘flesh’’ are facilitated.
											MSM used context dependent clues (e.g., age, body condition, and general manners) that are not biomedically predictive of the likelihood of HIV infection.
3	Solomon, S. S., Mehta, S. H., Latimore, A., Srikrishnan, A. K., & Celentano, D. D. (2010). The impact of HIV and high-risk behaviours on the wives of married men who have sex with men and injection drug users: implications for HIV prevention. Journal of the International AIDS Society, 13(2), S7. https://doi.org/http://dx.doi.org/10.1186/1758-2652-13-S2-S7	2010	India	Mixed- methods study	(respondent driven sampling, 19 seeds, 3 were married)	721 MSM ==> 247 married MSM for analysis	Married MSM	demographics; marital history; lifetime sexual history, including age at sexual debut and gender of partner, lifetime numbers of female and male partners, lifetime use of sex workers (both female and male), and other transactional sex; history of sexually transmitted diseases; recent sexual history (previous six months); and sexual concurrency.			married MSM are shown to not disclose their sexual practices to their wives, due to internalized homophobia, fear of stigma and discrimination, personal embarrassment or changing sexual mores.	Sexual practices disclosure		a research and prevention agenda to address the HIV risks encountered by families of highrisk men in the Indian and other low- and middle-income country contexts.
				FGDs		5x12 married MSM	Injecting drug users	concerns about samesex behaviour for the family, experiences with disclosure, how common it was to have male partners, worries and concerns about being caught having sex with a man, stigma and discrimination, consequences of coming out, and the use of alcohol and drugs prior to sex			Married MSM in India largely follow the prevailing norm of marriage to the opposite sex and having a child to satisfy social pressures.	Drugs use disclosure		Large-scale, community-level interventions to target stigma and discrimination towards men who are married but report same-sex behaviour may help more men disclose their status to their wives, and potentially help those who have not yet married follow a diff erent path
				Structured survey							Male IDUs cannot hide their drug use as easily as married MSM, but they also avoid disclosure.	test for the presence of HIV, hepatitis C, herpes simplex virus type 2 and syphilis		fi rst step in designing eff ective, culturally sensitive interventions will require more systematic data collection on the risks, perceptions and impacts of the husbands’ high-risk behaviours in this context.
											women married to high-risk men are likely to be mostly unaware of their husbands’ same-sex behaviour,
											Open discussion of same-sex behaviour may actually backfi re and result in even more stigma and discrimination targeted at MSM and their families.
4	Yan, Z. H., Lin, J., Xiao, W. J., Lin, K. M., McFarland, W., Yan, H. J., & Wilson, E. (2019). Identity, stigma, and HIV risk among transgender women: a qualitative study in Jiangsu Province, China. Infect Dis Poverty, 8(1), 94. https://doi.org/10.1186/s40249-019-0606-9	2019	China	Qualitative	referred by leaders working in local grass-root nongovernmental organizations (NGOs)		Transgender women	explore transgender women’s experiences on gender identity, disclosure, discrimination, transgender-specific medical care, and perceptions of HIV and sexually transmitted infections (STI) risk in China.			TG women experiences long and challenging identity search, stigma and discrimination, poor access to trans-specific services and unmet needs for mental health care	Transgender women in China face high social rejection and discrimination along with unmet need for various types of healthcare	qualitative study with a small, purposively selected sample of transgender women	Scaling up transgender-specific services including gender-affirming medical care, mental health care and HIV/STI prevention are warranted to address the social, medical and mental health of transgender women in China.
				Key informant interviews	NGOs driven sampling	14					Familial rejection was experienced by nearly all respondents	this study provides unique and novel insights into the ways in which health and identity intersect creating high vulnerability to HIV for transgender women in China.	participants shared personal information enthusiastically throughout in-depth interviews and in groups, they may still have been hesitantly respond candidly to some of the more sensitive questions, such as HIV status and involvement in commercial sex work
				FGD		2 FGD (some participants from each city)					Chinese cultural traditions, and take divergent connotations. The imported terms, kua xing bie zhe and MTF are regarded as neutral. Labels used only in Chinese communities include yao niang and hong yi ren are regarded as positive. Bian xing ren and yi zhuang zhe have negative connotations. Yi zhuang zhe in particular is associated with sex work		the situation for transgender women may be in a period of rapid change. Our data may therefore represent a transient moment.
											The term ren yao literal translation implies, ren yao is strongly derogatory. In the context of its use, it is more figuratively the Chinese equivalent of “lady-boy” or “she-male”. Although familiar with these terms, respondents voiced strong objection to many as divisive, alienating, and traumatizing to members of the community		the structure of our guides may have missed other salient aspects of the lives of Chinese transgender women.
											Social isolation is reported to begin at a very early age
											and continue to adulthood.
5	Yan, H., Li, X., Li, J., Wang, W., Yang, Y., Yao, X., . . . Li, S. (2019). Association between perceived HIV stigma, social support, resilience, self-esteem, and depressive symptoms among HIV-positive men who have sex with men (MSM) in Nanjing, China. AIDS Care, 31(9), 1069-1076. Retrieved from https://link.lis.curtin.edu.au/cgi-bin/ezproxy/ezpgateway.cgi?url=http://ovidsp.ovid.com/ovidweb.cgi?T=…	2019	China	Cross-sectional survey	convenience sampling	347	HIV-positive MSM	examine the relationships between perceived HIV stigma, social support, resilience, self-esteem, and depressive symptoms among HIV-positive MSM in China.	Sociodemographic characteristics	age, residence status, residence location, education level, marital status, occupation, monthly disposable, household income level, duration of infection and duration of highly active antiretroviral therapy (HAART).	Structural equation modeling (SEM) was used to examine the relationships among these constructs.	Depressive symptoms	crosssectional study design precluded us from making causal inferences; future longitudinal research is needed to verify our results.	Improving personal self-esteem, resilience and social support might reduce impact of perceived stigma on depressive symptoms among HIV-positive MSM in China.
	https://www.tandfonline.com/doi/pdf/10.1080/09540121.2019.1601677?needAccess=true.								Perceived HIV Stigma	HIV StigmaRevision Scale (Bunn, Solomon, Miller, & Forehand, 2007).	the prevalence of depressive symptoms among HIV-positive MSM was 38.6%.	five paths from perceived stigma to depressive symptoms among HIV-positive MSM with a good fit model.	the sample was not populationbased, so we cannot claim that it is fully representative for the entire HIV-positive MSM population in China.	the importance of developing effective intervention strategies to lower perceived HIV stigma among HIV-positive MSM.
									Social support	the Social Support Rating Scale (SSRS) originally developed in Chinese by Xiao (1994),	perceived HIV stigma can directly and indirectly affect depressive symptoms through three main mediators (social support, resilience and self-esteem)		all measures were self-reported, which meant that there may be reporting biases.	mental health services enhancing the resilience and self-esteem may be useful to help HIV-positive MSM to cope with adverse mental issues such as depression
									Self-esteem	the Rosenberg Self Esteem Scale (RSE) (Rosenberg, 1965).	that higher levels of perceived HIV stigma contributed to higher levels ofdepressive symptoms		HIV-positive MSMmay encounter with HIV-stigma andMSM-stigma (Wohl et al., 2011), however, HIV-stigma only was considered in this present study.	Future study needs focus on the roles ofMSM and HIV-related stigma.
									Resilience	the 14-item Ego-Resilience scale (ER89) which developed by Block and Kerman (Block & Kremen, 1996)	Perceived HIV stigma also indirectly affected depressive symptoms through social support.
									Depressive symptom	the Center for Epidemiological Studies Depression (CES-D) scale (Radloff, 1977).	perceived HIV stigma indirectly affected depressive symptoms through self-esteem
											resilience was not a significant predictor of depressive symptoms, resilience was a mediator between perceived stigma and social support on self-esteem.
6	Xu, W., Zheng, Y., Wiginton, J. M., & Kaufman, M. R. (2019). Alcohol use and binge drinking among men who have sex with men in China: Prevalence and correlates.	2019	China	Cross-sectional online survey	recruited through advertisements posted on gay-oriented online websites.	1100	MSM	examine alcohol use and its association with HIV-related risks, minority stress, and selected personality traits.	Socio-demographics	sex, current age, educational level, employment status, and current relationship status.	A high prevalence of a history of alcohol use and binge drinking exists among Chinese MSM.		online sampling was used. As such, this sample may not be truly generalizable to the MSM population,	implications for research and intervention development that target personality traits as a means of addressing alcohol use/misuse among MSM in China.
									History of alcohol use and binge drinking	how often they had engaged in binge drinking (5 or more drinks of alcohol within a 2 -h period; Courtney and Polich, 2009)	nearly 62% of participants reported a history of alcohol use.		this study did not clarify drinkers but non-binge drinkers or high-intensity binge drinkers such as those who meet the standard 10 drinks cutoff	Future research should use longitudinal samples to examine predictors and consequences of alcohol use, the co-occurrence of substance use, and other psychological and physical health-related outcomes, including assessing ways to reduce alcohol misuse in this population.
									Sexual identity	“Which of the following best describes you?” Response options were gay, bisexual, heterosexual, and other.	MSM who had a history of alcohol use were more likely to report drug use compared to non-alcohol users.		the crosssectional nature of the data does not allow us to infer causality.	The most practical strategies may exist at the community and institutional level. For example, alcohol use/ misuse psychoeducation and reduction/prevention counseling could be included in standard HIV testing and counseling services, as well as primary care practice.
									Sexual behavior and condom use	report the number of male and female sexual partners they had during the previous 6 months.	Compared to non-binge drinkers, current frequent binge drinkers were more likely to have at least one female sexual partner		we did not sample non-MSM, and therefore cannot make a valid comparison between MSM and non-MSM drinkers.	Community-level interventions could involve building partnerships between MSM-serving community-based organizations and gay bars to create alcohol-free spaces and/or alcohol-free hours of operation, develop and distribute messaging regarding alcohol use and HIV risk, and make information regarding alcohol treatment and HIV services readily available in the facilities of each type of establishment.
										report the number of male and female sexual partners with which they did not use a condom in the previous 6 months.	Compared to non-binge likely to report a higher level of homosexual stigma
									Drug use	had used rush poppers, marijuana, crystal methamphetamine, MDMA, ketamine, cocaine, or crack cocaine in the previous 6 months.	frequent binge drinkers compared to non-binge drinkers were more likely to report higher levels of sexual sensation seeking,
									History of STIs	had ever had an STI diagnosis, including syphilis, human papillomavirus, gonorrhoea, genital herpes, or chlamydia
									HIV status	report their current status, with options including HIV-positive, unsure of HIV status, and HIV-negative.
									Outness	“What is the extent to which you have disclosed your sexual orientation to others?”, with three response options: never disclosed, partially disclosed, and fully disclosed.
									Homosexual stigma	Stigma Consciousness Scale (Pinel, 1999)
									Internalized homophobia	the Internalized Homophobia Scale (Meyer, 1995).
									Sexual sensation seeking	the Sexual Sensation Seeking Scale (Kalichman and Rompa, 1995).
									Sexual compulsivity	the Sexual Compulsivity Scale (Kalichman and Rompa, 1995).
7	Tsui, H. Y., & Lau, J. T. (2010). Comparison of risk behaviors and socio-cultural profile of men who have sex with men survey respondents recruited via venues and the internet. BMC Public Health, 10, 232. https://doi.org/10.1186/1471-2458-10-232	2010	China	Anonymous cross-sectional survey	340 recruited from gay venues	566	Chinese MSM	differences in risk behaviors and socio-cultural profiles between MSM recruited from venues (e.g., gay bars/saunas) and from the internet respectively.	age, education level, employment status (whether working full-time), and selfidentified sexual orientation (homosexual, bisexual, heterosexual, or not certain)	Self development questionaire	internet-recruited MSM were more likely than their venue-recruited counterparts to have engaged in UAI and commercial sex, and to report having contracted STD in the last 12 months.	Risk behaviours	Convenience-sampling was used as random sampling was not feasible.	differences in risk behaviors and socio-cultural profiles between MSM recruited from venues (e.g., gay bars/saunas) and from the internet respectively.
					226 recruited from the internet				had been tested for HIV antibody or had received other types of HIV-related prevention services		The level of perceived HIV risk was however lower among internet-recruited MSM than among MSM recruited from venues.		data were self reported and may be subject to reporting bias	Network-based interventions might be more feasible for venue-based respondents than for internet-based respondents.
					convenience sampling				Three questions addressed HIV-related knowledge		Internet-recruited MSM were less likely than venue recruited MSM to have multiple MSM sex partners.		we did not ask about HIV status of the individuals. HIV positive individuals may have higher levels of risk behavior as compared to their HIV negative counterparts.	venue-based campaigns should strengthen harm reduction of substance use and alcohol misuse.
									number of MSM sex partners, having sex with different types of MSM partners, engagement in anal intercourse with MSM (and if so, whether condoms were used consistently during these sexual encounters), consumption of alcohol before having sex with MSM, use of psychoactive substances, and contraction of STD		consuming psychoactive substances or alcohol prior to sexual intercourse was also more severe among venue-recruited MSM respondents than among internet-recruited respondents.		stronger social desirability bias may occur among venue-recruited participants as compared to internet-recruited participants, who did not need to face an interviewer
									Five items assessed participants' level of self-acceptance		as compared to their counterparts recruited from venues, internetrecruited MSM respondents were less likely to disclose their sexual orientation to family members and to accept their own sexual orientation, and more likely to fear disclosing their sexual orientation to others, and to date/ marry a woman in order to hide their sexual orientation		it is possible that a higher proportion of internet-recruited participants were living with a regular partner, with whom unprotected anal intercourse is usually more common than with casual partners.
									perceived discrimination against MSM.		only a minority of the participants, especially internet-based ones, had family or best friends who were supportive of their sexual orientation, possibly reflecting the severity of social stigma against MSM in Hong Kong		There also was a possibility of self-selection bias in the internet-recruited respondents
									perceived social support toward their MSM behaviors		perceived discrimination was significant for venue recruited but not for internet-recruited MSM respondents		biological markers were not collected in this study.
											Having best friends supporting one's MSM sexual orientation was significant for both groups
											internet-recruited respondents were relatively lacking in social support and may therefore be more affected by peer influences
8	Xu, J., Zhang, M., Brown, K., Reilly, K., Wang, H., Hu, Q., . . . Shang, H. (2010). Syphilis and HIV seroconversion among a 12-month prospective cohort of men who have sex with men in Shenyang, China. Sexually Transmitted Diseases, 37(7), 432-439. Retrieved from http://journals.lww.com/stdjournal/Abstract/2010/07000/Syphilis_and_HIV_Seroconversion_Among_a_12_Month.6.aspx	2010	China	Cohort prospective	trained physicians	218	HIV-negative MSM	Data on demographics, sexual behavior, drug use, and history of sexually transmitted diseases (STDs) were collected through standardized questionnaires administered by trained physicians from the first affiliated hospital of China Medical University. Participants’ questionnaires were linked to blood specimen in the follow-up through assignment of a unique identifier code		Self development questionaire	The seroconversion rate for syphilis, in particular, indicates the high prevalence of high-risk sexual behaviors and the potential for increased HIV transmission	HIV infection	only 56% of MSM participants were retained in the 12-month cohort and the HIV and syphilis incidence of the cohort may have differed with a better retention rate.	Appropriate interventions that address MSM-specific issues, including stigma, pressures from traditional society, and bisexual behavior, need to be tailored to inform and empower MSM in order to prevent HIV and syphilis in this community.
	https://www.ncbi.nlm.nih.gov/pmc/articles/PMC5454492/pdf/nihms862270.pdf.			Interviewer-administered questionnaires were completed							HIV incidence rate of 5.4/100 (95% CI: 2.0–11.3) PY	Syphilis rate	The MSM cohort was relatively small and because of this only 6 MSM HIVseroconverted in the 12 months before follow-up	working to stymie the epidemic of syphilis and HIV within Chinese MSM should be a top public health priority
				blood samples were obtained for HIV and syphilis testing, both upon enrollment and at 12-month follow-up.							more than 5 sexual partners within the past 12 months and being syphilis seropositive were both risk factors for HIV seroconversion		due to stigma and discrimination, it is difficult to obtain a large sample that is fully representative of MSM in Shenyang.	Increased HIV screening at STD clinics that service MSM should be implemented, as well as developing proper interventions and modes of sexual education to address the issues impacting MSM health behavior.
											syphilis incidence (38.5/100 PY) and prevalence (25.4% and 31.1% at baseline and follow-up, respectively)		this study used RPR to test syphilis, which may miss early syphilis31 and did not use PCR to confirm that HIV-negative tested participants had not acquired an HIV acute infection
											Multivariate analysis found that older MSM (>30 years of age) had marginally significant higher syphilis incidence when compared to younger MSM (<30 years of age) (P = 0.07).		may underestimate syphilis and HIV incidence and prevalence.
											Participants who reported having more than 5 male sexual partners within the past 12 months were 4.7 times more likely to become syphilis positive and those who had reported unprotected receptive anal sexual behavior were 2.4 times more likely to seroconvert.
											married participants were 3.5 times more likely to become syphilis positive during the course of the study. This finding may relate to stigma that MSM face in Chinese society.
9	Argento, E., Reza-Paul, S., Lorway, R., Jinendra, J., Bhagya, M., Fathima, M., . . . O'Neil, J. (2011). Confronting structural violence in sex work: lessons from a community-led HIV prevention project in Mysore, India. AIDS Care, 23(1), 69-74. https://doi.org/http://dx.doi.org/10.1080/09540121.2010.498868	2011	India	Qualitative	purposive sampling procedure aimed for a balance between research participants directly involved in running the intervention and those participating in programs on a more occasional basis	34 in-depth interview (F/M Sex workers)	Female sex workers	describe lived experiences of members from a sex worker’s collective in Mysore, India and how they have confronted structural violence			Ashodaya sex workers have established effective strategies to combat violence enacted by police, boyfriends, brokers, lodge owners, and clients	Strategies to combat violence		Building an enabling environment was key to reducing personal risks inherent to sex work, emphasizing the importance of community-led structural interventions for sex workers in India
				In-depth interview		12 in-depth with TGSW	male sex workers	Experiences of violence			Involving the larger community in the project has enabled sex workers to confront social inequalities that become embodied in personal risk	Confront social inequality
				FGD		2 FGD FSW and MSW	Transgender sex workers	Social transformations with police			One area that remains problematic is in their relationships with boyfriends or regular partners.
							Brokers	challenging multiple layers of			Although the introduction of processes like the ‘‘boyfriends club’’ has created an environment where boyfriends are invited to share the collective challenges of sex work as an occupation, boyfriends may feel threatened by their loss of control and in these relationships there may be an increase in violence.
							Lodge owner	stigma and discrimination is key to confronting structural barriers faced by sex worker communities			Sex workers are often not in close contact with family members due to stigma and discrimination. However, Ashodaya recreates a family-like atmosphere and fills this void in their lives.
							Boyfriends of FSWs
							Community members
							Police officers
10	Chakrapani, V., Newman, P. A., Shunmugam, M., & Dubrow, R. (2011). Barriers to free antiretroviral treatment access among kothi-identified men who have sex with men and aravanis (transgender women) in Chennai, India	2011	India	Qualitative study	purposive sampling through four community-based organizations (CBOs)	17	HIV-positive kothis	Identify barriers to ART access at the family/social-level, health care system-level, and individual-level;			many kothis and aravanis feared serious adverse consequences if their HIV-positive status were revealed to others.			Given the multi-level barriers to ART access related to stigma and discrimination, interventions to facilitate ART uptake should address multiple constituencies: the general public, health care providers, and the kothi and aravani communities.
				FGDs		17	HIV-positive aravanis	explored barriers to ART access among kothis (men who have sex with men [MSM] whose gender expression is feminine) and aravanis (transgender women, also known as hijras) living with HIV in Chennai.			Strong motivations to keep one’s HIV-positive status and same-sex attraction secret were interconnected with sexual prejudice against MSM and transgenders, and HIV stigma prevalent in families, the health care system, and the larger society.			India needs a national policy and action plan to address barriers to ART access at family/social, health care system, and individual levels for aravanis, kothis, other subgroups of MSM and other marginalized groups.
				Key-informant interviews		4	Community leader of agencies that work with kothis and aravanis				HIV stigma was present within kothi and aravani communities
											Consequences of disclosure, including rejection by family, eviction from home, social isolation, loss of subsistence income, and maltreatment (although improving) within the health care system, presented powerful disincentives to accessing ART
11	Gu, J., Lau, J. T. F., & Tsui, H. (2011). Psychological factors in association with uptake of voluntary counselling and testing for HIV among men who have sex with men in Hong Kong. Public Health, 125(5), 275-282. https://doi.org/http://dx.doi.org/10.1016/j.puhe.2011.01.010	2011	Hong Kong, China	Cross sectional survey	convenience sampling	577	MSM	the prevalence and factors associated with uptake of voluntary counselling and testing (VCT) for human immunodeficiency virus (HIV) among men who have sex with men (MSM) in Hong Kong.		Self development questionaire	The prevalence rates for lifetime and 12-month uptake of VCT were 56.5% and 39.4%, respectively.	VCT uptake	based on venue-based and internet-based convenience sampling rather than probability sampling.	The TPB and other health behavioural theories should be taken into account when designing VCT promotion campaigns.
					389 MSM were recruited from gay venues.						all cognitive variables (attitudes, subjective norms, perceived control and behavioural intention) that were derived from the Theory of Planned Behaviours (TPB) were significantly associated with both lifetime and 12-month uptake of VCT [adjusted odds ratio (AOR) 0.56e4.71, P < 0.05].		he study had a cross-sectional design, and associations rather than causalities are reported.	Affective factors such as fear towards HIV and the social context of social discrimination and empathy of service providers should be taken into account.
					188 MSM were recruited through the Internet						Perceived fear of contracting HIV and perceived discrimination towards local MSM were associated with a lower likelihood of 12-month uptake of VCT (AOR 0.63, P < 0.05) and lifetime uptake (AOR 0.65, P < 0.05)		data were self-reported and social desirability bias may exist, although this seems less serious in the case of VCT as, unlike unprotected sex, it is not clearly a socially desirable or undesirable type of behaviour	Diffusion of relevant messages and use of opinion leaders as well as norm building are potentially useful promotion strategies.
													many of the variables used in this study were selfconstructed, as there are few studies employing validated TPB measures to explain VCT uptake, and no such studies could be found targeting Chinese MSM.
12	Lorway, R., Hwang, S. D. H., Reza-Paul, S., Pasha, A., Rahman, S. H. U., Moses, S., & Blanchard, J. (2011). Sex in the city: Privacy-making practices, spatialized intimacies and the environmental risks of men-who-have-sex-with-men in South India. Health and Place, 17(5), 1090-1097. https://doi.org/10.1016/j.healthplace.2011.05.015	2011	India	Community based approaches with community researcher	ethnographic technique of participant observation	8-10 community researchers	MSM as Community reserchers	the spatialization of sexual risk			CRs described numerous types of public spaces where MSM regularly pursued sexual partners, such as parks, toilets, sports and recreation grounds, busy road intersections, bus-stands, railway stations, religious temples, and vicinities where crowds formed in and around movie cinemas	Sexual practices		Future work must therefore address the HIV prevention needs of men whose identities cannot be readily separated from ‘‘the general population’’.
				Ethnographic technique				examined the individual, structural and environmental factors that shape patterns of HIV vulnerability			CRs describes the scene of an ordinary evening at an outdoor municipal sports and recreation arena in Bellary city, which also serves as a meeting place for males looking for sex.	Sexual violence
				Participant observation				related to sexual violence, stigma, and sexual networking			The CRs vividly described the strategies that they and other males employed to cultivate same sex intimacies, noting how they approached each other at public cruising places.
											the CRs described how crowding in public places supplies both an abundance of potential sexual partners and the anonymity to safely approach another person
											CRs maintained that festivals were extremely important to MSM practicing sex work, as their income increased markedly during this period.
											Public toilets not only hide the secretive sexual practices of MSM, but they also remove from public view the sexual violence regularly inflicted upon MSM
											The violent disruptions to the privacy making practices of MSM described in this section cannot be understood solely as the failure of lawmakers and police commissioners to develop and enforce policies to protect MSM in South Indian society
											Everyday forms of sexual violence are also significantly conditioned by temporality and space, including the physical structures that reveal and hide, protect and endanger MSM.
13	Song, Y., Li, X., Zhang, L., Fang, X., Lin, X., Liu, Y., & Stanton, B. (2011). HIV-testing behavior among young migrant men who have sex with men (MSM) in Beijing, China	2011	China	Cross sectional study	‘Snowballing,’	307	young migrant MSM	identify psychological and structural barriers to HIV testing.	Socio-demographic factors	Self development questionaire	72% of MSM ever had an HIV test.	HIV testing	the representativeness of the sample is limited.	Future HIV prevention programs should be strengthened among MSM to increase their awareness of HIV risk.
				Self-administered questionaire	recruited through peer outreach, informal social networks, Internet outreach, and venue-based outreach			Socio-demographic factors	Sexual orientation and sexual behavior		HIV-testing behavior was associated with sexual risk behaviors (e.g., multiple sexual partners and inconsistent condom use for anal sex) and history of sexually transmitted diseases		the behavioral data were collected through self-report and therefore were subject to self-reporting bias (e.g., socially desirable response).	Efforts are needed to increase access to quality and confidential HIV testing among MSM and reduce stigma against MSM.
								Sexual orientation and sexual behavior	HIV-related knowledge and perceived HIV risk		MSM (28%) who never had an HIV test reported that the psychological barriers mainly were perceived low risk of HIV infection and fears of being stigmatized			HIV- and homosexuality-related stigma reduction efforts need to be strengthened among the public to reduce the fears of being stigmatized because of either HIV infection or their sexual orientation, so that MSM can benefit from HIV testing and other risk reduction initiatives offered by the society and community.
								HIV-related knowledge and perceived HIV risk	Willingness to do HIV testing		The structural barriers reported inconvenience of doing test and lack of confidentiality.
								History of sexually transmitted diseases (STDs)	HIV-testing behavior		In addition to HIV-related stigma, MSM in China may also face the homosexuality-related stigma.
								Homosexuality-related stigma			MSM who never had an HIV test did identify a fear of being known for homosexual behavior as one of the main reasons for not having an HIV test.
								Willingness to do HIV testing
								HIV-testing behavior
14	Wilson, E., Pant, S. B., Comfort, M., & Ekstrand, M. (2011). Stigma and HIV risk among Metis in Nepal. Culture, health and sexuality, 13(3), 253-266. https://doi.org/http://dx.doi.org/10.1080/13691058.2010.524247	2011	Nepal	Qualitative study	recruited from the community	14	Transgender (Metis)	explore thesocial context ofstigmaamongMetis inNepal tobetter understand their riskfor HIV			stigma from families leading to rural-urban migration exposed Metis to discrimination from law enforcement, employers and sexual partners, which influenced their risk for HIV.	HIV related risk	data were collected with a small convenience sample	an immediate need to work with law enforcement to reduce violence targeting Metis
				semi-structured in-depth interview	purposeful recruitment strategy						Specific HIV-related risks identified were rape by law enforcement officers, inconsistent condomuse andhigh reportednumbers ofsexual partners		The sample also included service providers, who were articulate in their description of the vulnerabilities Metis faced, but may have biased the data because they also served as the research interviewers for the study	HIVprevention, housing and employment outreach toMetis in rural areas and those who migrate to urban areas is also needed.
											Participants sawNepali society as conservative and found that theHindu religion was used to justify stigma towardsMetis as unnatural. Yetmultiple participants cited stories about revered Hindu gods who were transgender and the important role transgender individuals played in ancient Hindu societies, suggesting previous societal acceptance of people who are transgende		most of these data were collected with primary oversight from afar as the PI was unable to be in the field throughout the duration of the study.	need for more research to determine the prevalence ofHIV amongMetis, to explore risk within sexual networks and to better understandofthe relationshipbetweenMetis and their families in order todevelop future programmes and interventions.
											Participants pointed to the importance of marriage, with roots in Hinduism, as fuelling stigmatisation towards Metis and others who did not conform to traditional gender roles (i.e. men who have sex with men)			There is an immediate need for the enforcement of the existing constitutional law to protect Metis from violence and discrimination in Nepal.
											In addition to marriage fulfilling a religious purpose, marriage is a way to mitigate economic stress in the family. A wife could contribute to the economic viability of the family through employment, childcare, chores and other family duties. This is particularly important in Nepal where most people live in poverty and the family structure is the only safety net upon which people can rely
											A number of participants reported abuse due to their gender identity or presentation
											Metis in this study were stigmatised due to their gender presentation, feminine behaviour and unwillingness to fulfil traditional gender roles of a son in Nepali society.
											Participants described ways in which modern interpretations of Hinduism were the root of highly valued conservative notions around male gender roles that stressed the importance of fulfilling the obligations of being a son (i.e. to get married) or face rejection from family and society.
15	Abdullah, M. A., Zeeshan, B., Bilal, K., Sattar, N. Y., Hassan, Z. F., Jan, A. D., & Anum, S. (2012). Is social exclusion pushing the Pakistani Hijras (transgenders) towards commercial sex work? A qualitative study. BMC International Health and Human Rights, 12(32). Retrieved from http://www.biomedcentral.com/1472-698X/12/32/abstract.	2012	Pakistan	Qualitative	purposive sampling		Transgenders (Hijras)	factors that they think are pushing the Hijras into the vicious cycle of commercial sex trade.			most hijras are socially excluded from performing a role of normalcy according to the prevalent social norms	Hijras' life experiences	The current study could have involved a larger number of study participants in order to reach an even broader perspective, but due to financial restraints this could not be done.	Prudent measures are needed to form community based organizations managed and led by hijra community and addressing their social exclusion and risky behaviors.
				In-depth interview	contacted through a gate keeper Hijra	8		how excluding certain groups of people at different levels effects the society as a whole.			This lack of occupational and educational opportunities pushed them towards entering the risky business of selling sex.			We must learn to tolerate and understand the fact that every person is different, and has a right to avail the opportunities essential for a socially productive life.
				FGD		4					Hijras as children are many a times socially excluded by their own family members, who consider them as a cause of disgrace and stigmatization for the whole family.			It is very important to accommodate this group into the mainstream society so that the element of social exclusion can be eliminated.
				questionnaire based survey.							introduced to the Hijras way of life early in their teenage years.
											Hijras live in closed communes which act as individual family units; with the Guru serving the role of decision maker and the Chelas working as the income generators.
											had no or minimal contact with their original families
											face social exclusion at all phases of their lives starting from early childhood to old age.
											The two schools of thought namely “Khusrapan” and “Zananapan” identified as delineates a clear contrast between the one group who are held in high esteem and refrain from commercial sex while the zananas (mostly men) are left with no option besides commercial sex work and beggary.
											Many hijra’s strongly believe that they are incomplete beings
16	Chakrapani, V., Newman, P. A., Singhal, N., Jerajani, J., & Shunmugam, M. (2012). Willingness to Participate in HIV Vaccine Trials among Men Who Have Sex with Men in Chennai and Mumbai, India: A Social Ecological Approach. PLoS ONE, 7(12). https://doi.org/10.1371/journal.pone.0051080	2012	India	Qualitative ;a community-based collaborative research approach by engaging community-based organizations (CBOs)	recruited by word of mouth by trained peer outreach staff		MSM	multi-level factors associated with willingness to participate in HIV vaccine (WTP) among MSM in India.			Factors associated with WTP were evidenced across the social ecology of MSM–social-structural: poverty, HIV-, sexual- and gender non-conformity stigma, institutionalized discrimination and government sponsorship of trials; community-level: endorsement by MSM community leaders and organizations, and fear of within-group discrimination; interpersonal: anticipated family discord, partner rejection, …	HIV vaccine WTP	the findings may not apply across MSM populations in India as this is a qualitative study	Interventions to reduce stigma and discrimination against MSM and people living with HIV, capacity-building of MSM community organizations and transparent communications tailored to the knowledge and educational level of local communities may support meaningful engagement of MSM in HIV vaccine trials.
				FGDs	stratified purposive sampling to include perspectives of different MSM subgroups.	12 (N=68)	kothis (feminine gender expression and generally receptive partners in anal sex), panthis (masculine gender expression and generally insertive partners in anal sex) and double-deckers (adopt both insertive and receptive roles).	Sociodemographic Characteristics				A social ecological model of willingness to participate in HIV vaccine trials	he recruitment methods may bias the sample towards MSM who are already engaged with CBOs. MSM who are not connected with CBOs may prove harder to reach, less aware about HIV and less willing to participate	Vigilance in providing fair but not excessive compensation and healthcare benefits and in mitigating preventive misconception are warranted to support ethical conduct of trials among MSM in India.
				Key informant interviews	purposive sampling to select ‘information-rich’ key informants.	14		Stigma and Discrimination						Further research among MSM in India may help to prioritize the most influential factors across the social ecology of WTP
								Confidentiality and fear of being ‘‘outed’’
								Endorsements from Government, CBOs and Peers
								Financial Concerns
								Concerns about Families and Partners
								Knowledge and Misconceptions about HIV Vaccine Trials
								Safety Concerns and Side Effects
								Altruism
17	Chen, G., Li, Y., Zhang, B., Yu, Z., Li, X., Wang, L., & Yu, Z. (2012). Psychological characteristics in high-risk MSM in China. BMC Public Health, 12(58). Retrieved from http://www.biomedcentral.com/content/pdf/1471-2458-12-58.pdf.	2012	China	Cross sectional survey (from databases )	snowball sampling	714	MSM	behavioral, social and psychological characteristics in Chinese MSM	3 core questions: 1) Have you ever hunted for male strangers in gay places and had sex with them as well within the last 6 months? 2) Did you keep a sexual relationship with at least 3 malepartners at thesametimeinanytimeperiod of last year? 3) Have you ever engaged in commercial sex with homosexual males?	database,	8.26% had high-risk homosexual behaviors.	High risk sexual behaviour	more subjects recruited into the sample by someupper layer subjects who happen to have more acquaintances of MSM) intrinsically associated with this sampling approach, some unavoidable sampling bias may exist in the study	a greater access to psychological counseling services is practical and feasible.
											This sub-group of MSM had a higher in-marriage rate, a higher monthly income, heavier alcohol consumption and more serious problems with sexual abuse in childhood, intentional suicide attempts and mistaken assumption on condom’s role in protecting HIV infection, as compared with the control group (P < 0.05)	HIV infection high risk behaviour		All these group-specific social and psychological characteristics as well as contributing factors for high-risk sexual behaviors must be taken into account when developing and implementing behavioral and therapeutic interventions to target MSM, particularly those with high-risk behaviors, in China.
											There was a strong correlation between high-risk behaviors and sexual abuse in childhood, alcohol drinking, income level and a mistaken belief in perfect HIV protection through the use of condoms.
18	Huang, Z. J., He, N., Nehl, E. J., Zheng, T., Smith, B. D., Zhang, J., . . . Wong, F. Y. (2012). Social network and other correlates of HIV testing: Findings from male sex workers and other MSM in Shanghai, China.	2012	China	Cross sectional study	Respondent-driven sampling		MSM	association of structural and psychosocial factors and social network characteristics with HIV testing behaviors among “money boys” and general MSM in Shanghai.	HIV Testing Status		28.5% of “money boys” and 50.5% of general MSM had never tested for HIV despite high rates of reported HIV risk behaviors.	HIV testing status	Since study subjects were recruited from Shanghai, our results may not apply to money boys and general MSM in other areas of China.	Future efforts to promote HIV testing should focus on outreach to general MSM, confidentiality protection, decreasing the stigma of homosexuality, and encouraging peer education and support through the Internet and social networks.
				Respondent-driven sampling		8 seeds (N=397)	Money boys (MSW)	HIV Testing and Sexual Risks	Depression	the short-form Center for Epidemiological Studies Scale (CES-D 12)	Factors associated with not testing for HIV included: not knowing of a testing site, limited HIV knowledge, low perceived HIV risk, concern about HIV testing confidentiality, being a closeted gay, not using the Internet, and having a small social network or network with few members who had tested for HIV.		For the question asking reasons for having tested for HIV, half of respondents reported “other” rather than one of the specific reasons listed.	Overcome Structural Barriers I: Outreach Programs Targeting General MSM
								HIV Testing and Sexual Identity and Social Support	Structural Correlates of HIV Testing		HIV testing rates remain very low among general MSM in Shanghai, while testing rates have increased rapidly among Shanghai’s male sex workers.		social network analysis was limited to RDS recruitment questions (size of the network, etc.) and linkage among study participants only.	Overcome Structural Barriers II: Improving Confidence in HIV Testing Confidentiality
									Sexual Risk Behaviors					Overcome Psychosocial Barriers: Weakening Social Taboos and Stigma
									Sexual Identity and Social Support					Internet Use and Larger Social Networks May Help to Promote HIV Testing
									Socio-Demographic Covariates					Strategies and policies that can decrease the stigma of homosexuality, promote sexual health education using the Internet, and build stronger communities among Chinese MSM may be effective in helping the MSM community to better utilize the free, government-provided HIV testing.
									RDS Social Network Characteristics
19	Jackson, T., Huang, A., Chen, H., Gao, X., Zhong, X., & Zhang, Y. (2012). Cognitive, psychosocial, and sociodemographic predictors of willingness to use HIV pre-exposure prophylaxis among Chinese men who have sex with men. AIDS Behav, 16(7), 1853-1861. https://doi.org/10.1007/s10461-012-0188-z	2012	China	Cross sectional survey		570	MSM	Identify predictors of lower versus higher willingness to use pre-exposure prophylaxis (PrEP) to reduce HIV among men who have sex with men (MSM) in China			men reported greater willingness to use HIV PrEP if they believed the intervention was highly beneficial and non-stigmatizing, independent of all other significant factors.	Willingness to use HIV PreP	generalizations cannot be made to other high risk groups in China and abroad or to specific subgroups of MSM in China	Use of prospective research designs in future research may clarify the extent to which baseline measures of beliefs, psychosocial influences and demographics predict changes in willingness and engagement in HIV PrEP
								beliefs about HIV, psychosocial factors, sexual experiences and sociodemographic characteristics.			willingness groups did not differ in magnitude of beliefs about the severity of and personal risk for HIV.		while use of psychometrically sound, multiitem scales where possible was a strength of the study, demand characteristics such as social desirability biases cannot be ruled out when relying exclusively on self-report instruments for assessment
								Perceived Stigma and Benefits Scale			reported barriers in using condoms and past education or consultation about HIV, more frequent depressive symptoms were predictive of high willingness to use HIV PrEP		response burdens are an issue, especially when assessing community-based samples, consideration of other psychological and social influences may clarify understanding of factors that facilitate or reduce behavioral intentions and practices to reduce HIV risk among Chinese MSM.
											High willingness to use HIV PrEP was also related to select demographics—lower education level and, in the supplementary classification model, the absence of a current partner relationship.
20	Li, X., Lu, H., Ma, X., Sun, Y., He, X., Li, C., . . . Jia, Y. (2012). HIV/AIDS-related stigmatizing and discriminatory attitudes and recent HIV testing among men who have sex with men in Beijing.	2012	China	Cross sectional survey	respondent-driven sampling (RDS)	500	MSM	correlates of recent HIV testing and HIV/AIDS-related stigmatizing and discriminatory attitudes among men who have sex with men	Demographics, Sexual Risk Behaviors		Recent testing was independently associated with expressing lower levels of HIV/ AIDS-related stigmatizing and discriminatory attitudes, more male sex partners, no female sexual partners and knowing HIV status of their last male partner.	HIV testing behaviour	the stigma/discrimination scale may provoke socially desirable answers from respondents.	the imperative need to reduce HIV/AIDS related stigma and discrimination, encourage disclosure of HIV status, and expand HIV testing among MSM.
				20 min computer-assisted interview.	outpatient clinic			demographics, sexual risk and drug use behaviors, HIV testing, and prevention services	HIV Testing Behaviors		HIV/ AIDS-related stigmatizing and discriminatory attitudes were common and inversely associated with recent HIV testing.		the nature of the cross-sectional study design precluded the ascertainment of causal relationship.
					screened for study eligibility			HIV/AIDS-Related Stigma and Discrimination	HIV/AIDS-Related Stigma and Discrimination		younger MSM are more likely to express lower negative attitudes towards PLWHA ( The reasons for this could be that the younger MSM have higher levels of education, lower perceived social pressure towards HIV infections and homosexuality, and have greater access to HIV/AIDS message and health information)		the monetary incentive having relatively stronger draw among persons of lower socio-economic status
								Laboratory Testing (HIV, syphilis)	Laboratory Testing
21	Li, X., Lu, H., Raymond, H. F., Sun, Y., Jia, Y. J., He, X., . . . Ruan, Y. (2012). Untested and undiagnosed: barriers to HIV testing among men who have sex with men, Beijing, China. Sexually Transmitted Infections, 88(3), 187-193. https://doi.org/http://dx.doi.org/10.1136/sextrans-2011-050248	2012	China	Cross-sectional biological and behavioural survey using respondent-driven sampling;	respondent-driven sampling (RDS)	500	MSM	prevalence and correlates of never testing and being unaware of HIV infection in Beijing men who have sex with men (MSM).		questionnaire based on previously used instruments	HIV prevalence was 7.2% with 86.1% unaware of their infection; 33.2% had never tested.	HIV prevalence	Because HIV testing was part of the study design, participation may be biased by the same factors that prevent some MSM from seeking testing.	While increased HIV testing is clearly a priority, it is important to remember that serological diagnosis is not HIV prevention in and of itself.
								Barriers to HIV testing		Two psychosocial scales were adapted and translated from instruments validated among MSM in Africa and North America	Independent predictors of never testing were low educational level , living in Beijing for #3 years , having UAI with their most recent male partner, being unaware of their most recent male partner’s HIV status and holding stigmatised attitudes towards persons living with HIV	Never testing for HIV	Another potential bias may stem from the monetary incentive having relatively stronger draw among persons of lower socioeconomic status,	Testing needs to be coupled with appropriate counselling and linkage to other health, prevention and social welfare programmes.
								Facilitators of HIV testing	confident in taking steps towards safer sex	One scale was on attitudes and perceptions of abilities for safe sex and was measured by 15 items (Cronbach’s a 0.92)	MSM who were married to a woman, lived in Beijing for #3years, were unaware of the most recent male partner ’s HIV status and held negative attitudes towards safe sex were more likely to have undiagnosed HIV infection	Undiagnosed HIV infection	the limitations of RDS and other methods used to approximate representative samples of hidden populations.	Persons diagnosed as having HIV need to be provided affordable treatment delivered in a non-stigmatising environment.
									negative attitudes towards persons with HIV/AIDS	22 items, Cronbach’s a 0.82 in our study).	the three most common barriers to testing mentioned were fear of knowing they might be HIV positive, unsure where to go to get tested and fear of discrimination if positive.			Special efforts will be needed to provide HIV testing to men who have sex with men who are migrants within China, poor and married.
											other barriers were also related to fear of stigmatisation or discrimination (eg, afraid of being seen by friends at a testing site, not wanting to go to a site, ie, designated specifically for HIV testing, worried people will think they have AIDS if they know they tested and fear that results will not be held confidential).			HIV testing that is free, anonymous and integrated into routine healthcare services may substantially increase its uptake among men who have sex with men in China.
											two-thirds of those with undiagnosed HIV infection said MSM do not test because they do not consider themselves at risk for infection.
											ensuring confidentiality or allowing that tests can be done anonymously (factors addressing perceived stigma), providing free or low-cost testing and increasing people’s knowledge of HIV/AIDS are facilitators of HIV testing
											potential testpromoting factors were related to making testing more routine or universal (in part addressing perceived stigma), including promoting the test a standard part of medical practice, if many other people were to test or if it were legally required.
											Two other factors were directly related to the need to reduce stigma towards persons with HIV, including more sympathetic health personnel, less community discrimination or more personal connection to someone who has AIDS as test motivating factors.
22	Logie, C. H., Newman, P. A., Chakrapani, V., & Shunmugam, M. (2012). Adapting the minority stress model: Associations between gender non-conformity stigma, HIV-related stigma and depression among men who have sex with men in South India. Social Science and Medicine, 74(8), 1261-1268. https://doi.org/10.1016/j.socscimed.2012.01.008	2012	India	Cross sectional survey	A convenience sample	200	MSM	explore associations between stigma and depression among MSM in South India.	sexual stigma	the China MSM Stigma Scale (Neilands et al., 2008), adapted from the Homophobia Scale (Diaz et al., 2001).	adapted minority stress model’s inclusion ofgender non-conformity stigma and HIV-related stigma as chronic stressors that may be associated with depression among MSM.	Depression	the small sample size, non-probability sample and cross-sectional design reduce the generalizability of findings	Enhanced understanding ofstigma and discrimination targeting sexual minorities can guide the development and evaluation of multi-level interventions to promote health and well being
					by peer research assistants.			examine the influence of sexual stigma, gender non-conformity stigma (GNS) and HIV-related stigma (HIV-S) on depression among MSM in South India.	Gender non-conformity stigma	the ‘Gender Non-Conformity Stigma Scale’ (GNCSS) was developed by modifying items from the China MSM Stigma Scale (Neilands et al., 2008).	Gender non-conformity stigma (overall, perceived, and enacted subscales) was associated with higher depression among participants.		Scales were scored in a positive direction and may have resulted in a response bias and over-estimation of the parameters for each variable, evidenced in the high Rsquared	Implementing a legal framework to protect human rights among sexual minorities and PLHIV is therefore a key priority.
								Gender non-conformity stigma	HIV-related stigma	The HIV-related Stigma Assessment Scale (Steward et al., 2008)	Participants in Chennai reported significantly higher social support and resilient coping, and lower rates of depression, than in Kumbakonam.		As our sample largely included kothis, their feminine mannerisms/behaviors could act as a marker for same-sex sexual behavior and render differences in sexual stigma and gender non-conformity stigma difficult to distinguish.
								HIV-related stigma	Social support	The Multi-dimensional Scale ofPerceived Social Support (MSPSS or social support) (Zimet, Dahlem, Zimet, & Farley,1988)	Although there were no significant differences in enacted gender non-conformity stigma, there were stronger correlations between enacted gender non-conformity stigma and coping in Kumbakonam than in Chennai
								Social support	Resilient coping	The Brief Resilient Coping Scale (BRCS)
								Resilient coping	Depression	The Beck Depression Inventory Fast-Screen (BDI-FS)
								Depression
23	Ma, W., Raymond, H. F., Wilson, E. C., McFarland, W., Lu, H., Ding, X., . . . Xiao, Y. (2012). Participation of HIV prevention programs among men who have sex with men in two cities of China-a mixed method study. BMC Public Health, 12(1), 847. https://doi.org/http://dx.doi.org/10.1186/1471-2458-12-847	2012	China	Cross sectional-Mixed method study				explores participation of HIV prevention programs and influencing factors among MSM in two cities in China.			Fifty-six percent of MSM in Chongqing and 75.1% in Beijing ever participated in at least one type of HIV prevention program (P=0.001).	HIV prevention program participation	the cross-sectional nature of the survey.	HIV prevention programs targeting MSM in China may need to be more comprehensive and incorporate the cultural, logistic and HIV-related needs of the population in order to effectively reach and affect this population’s risk for HIV.
				In-depth interviews	purposively sampled	54	MSM	Barriers to participation among Chinese MSM			Factors related to participation in HIV prevention programs included age, ethnicity, income, HIV risk perception, living with boyfriend, living in urban area, size of MSM social network, having talked about HIV status with partners, and knowing someone who is HIV positive.		data were drawn from only two municipalities in China and do not represent the whole country.
				FGDs	referrals from local community leaders, local Centres for Disease Control and Prevention (CDC) researchers, and through outreach visits to venues known to be frequented by MSM, including parks, bars, bath houses, and Internet cafes.	11	Key informants	Facilitators to participation			Reasons why MSM did not participate in HIV prevention programs included logistical concerns like limited time for participation and distance to services; program content and delivery issues such as perceived low quality services and distrust of providers; and, cultural issues like HIV-related stigma and low risk perception		report bias on sensitive questions may still have occurred although we used a computer-assisted self-administered techniques to overcome this bias.
				RDS survey	respondent-driven sampling (RDS)	8
						998	MSM
24	Nehl, E. J., Nakayama, K. K., He, N., Huang, Z. J., Zheng, T., & Wong, F. Y. (2012). Substance use and sexual risks among general MSM and money boys in Shanghai, China. Journal of Drug Issues, 42(3), 263-278. https://doi.org/10.1177/0022042612456016	2012	China	Cross sectional study	respondent-driven sampling (RDS)	404	MSM	drug use and examined sexual behaviors after drug and alcohol use among general MSM and money boys (those who engage in same-sex commercial sex) in Shanghai, China.	Depression.	the Center for Epidemiologic Studies Depression Scale (CESD-12)	Money boys reported using more drugs in the last week, 3 months and ever, and having sex after drinking and sex after using drugs more frequently than general MSM.	Drug use	study relied on self-reported behaviors,	Future studies should attempt to use objective and multiple measures of behavior when possible.
				RDS			Money boys	Depression.CESD-12	Social provisions.	the Weiss Social Provisions Scale (Weiss, 1974).	greater monthly income appeared to increase the odds of a participant engaging in lifetime drug use.	Alcohol use	study was based on data gathered in Shanghai only	future studies should be extended to other settings such as rural and smaller city settings
								Social provisions.	Attitudes toward sex.	23 items from the Sexual Attitudes Scale (SAS; Hendrick & Hendrick, 1987).	greater current age and greater age at first male sexual experience seemed to provide a protective effect	Depression	the social network analysis in this study was limited to RDS recruitment questions
								Attitudes toward sex.	Gay identity.	18 items from the Lesbian and Gay Identity Scale (LGBIS; Mohr & Fassinger, 2000).	money boys tended to earn more income, be younger, and initiate sexual contact with other men at an earlier age compared with general MSM.	High risk sexual behaviours	current analyses do not separate social and sexual networks, which may be related to drug use and sex after substance use.	Future efforts should consider a more diverse selection of recruitment seeds, the interconnections within networks, and the different types of relationships within a network.
								Gay identity.			sexual behaviors after substance use to be higher among money boys			Researchers and public health officials must recognize that effective prevention programs must address all of these (interrelated concepts of substance use, sexual risk behaviors, multiple sexual partnerships, and health outcomes remain significant public health concepts in China) elements simultaneously in order for interventions to work effectively.
								Explore demographic, behavioral, and psychosocial correlates of sex after alcohol and drug use.			drug/alcohol use and depression are important correlates of sexual risk behaviors among all general MSM and especially among money boys.
											The individual-level constructs of depression, sexual attitudes, gay identity, and social provisions were not predictive of lifetime drug use
											Chinese MSM are of particular concern due to their potential role as a bridge population for HIV/STI transmission to their female partners.
											bisexual Chinese men are more likely to have multiple sex partners as MSM behavior is stigmatized in Chinese society, which encourages hidden and shortterm relationships.
25	Thomas, B., Mimiaga, M. J., Mayer, K. H., Closson, E. F., Johnson, C. V., Menon, S., . . . Safren, S. A. (2012). Ensuring it works: A community-based approach to HIV prevention intervention development for men who have sex with men in Chennai, India. AIDS Education and Prevention, 24(6), 483-499. https://doi.org/10.1521/aeap.2012.24.6.483	2012	India	Qualitative study	Purposive sampling technique	55	MSM	understanding of the logistical and sociocultural barriers MSM experience while accessing HIV prevention service			Sixty-five percent of participants identified as kothi (receptive partners), 9% as panthi (insertive partners), 22% as double decker (receptive and insertive), and 4% did not disclose.	Access to HIV prevention services	the sample was a small and specific group	the need for programs to focus on addressing some of the mediating factors related to condom use, such as sexual decision-making and substance use.
				FGDs				Socioeconomic characteristics and living arrangements			all men pointed to inconsistent condom use.		almost one third of participants were employed in the field of HIV counseling or peer education.	Individual-level HIV prevention efforts for MSM in Chennai should focus on facilitating personal environments that increase self acceptance and on developing strategies that mitigate the negative mental health outcomes and economic disadvantages shaped by pervasive structural inequality.
				Key informant interviews				previous experiences with HIV prevention programs.			respondents conveyed a high degree of awareness regarding HIV prevention
				Purposive sampling				Condom distribution and promotion
								HIV and STI testing
								Vocational training			The experience of informal and institutionalized social stigma increases the susceptibility of a variety of negative social outcomes, including family rejection and harassment by peers or police officers			the need for occupational training based on the specific interests and appropriate education level of MSM
								Mental health services			kothi, panthi, and double-decker respondents experienced depression, low-self esteem, and social stigma.			the need for alternative means of income generation for MSM engaged in sex work
								HIV prevention message fatigue			sense of boredom and dissatisfaction with simple HIV risk reduction messages.
								HIV prevention education and condom distribution			MSM behavior is not an accepted norm in Indian culture, where family roles include heterosexual marriage and having children, and differences in sexual identity are not well understood.			the need for less conventional ways to educate MSM around condom use, condom access, and sexual risk reduction
								Safe ways to meet MSM			Men in the sample who disclosed their identity, whether by choice or necessity, reported negative social consequences such as family rejection, public humiliation, harassment by authorities, and ridicule by health care workers			need for drop-in centers designed for a wider range of activities.
								Substance use treatment						recommendations for the integration of substance use treatment and HIV prevention
26	Berry, M. C., Go, V. F., Quan, V. M., Minh, N. L., Ha, T. V., Mai, N. V., . . . Beyrer, C. (2013). Social environment and HIV risk among MSM in Hanoi and Thai Nguyen. AIDS Care - Psychological and Socio-Medical Aspects of AIDS/HIV, 25(1), 38-42. https://doi.org/10.1080/09540121.2012.687808	2013	Viet Nam	Qualitative research	Purposive sampling technique			the effect of the social environment on HIV risk in gay men in northern Vietnam,			Hanoi has experienced a growth in the number of places where gay men can socialize, access HIV prevention services, and discuss health issues.	HIV risk behaviours	The participants were not randomly sampled	social environments where gay men can openly communicate creates an opportunity for HIV prevention and social support.
				In-depth interview		30	MSM				Differencesin social environments affect behaviorsof MSM in Thai Nguyen and Hanoi			More work is needed to reduce stigma in the larger community, and to give MSM strategies to address stigma and cope with stigma.
				Key informant interviews		4					homosexuality is still highly stigmatized in the general population in both cities.
											men generally reported little communication between partners about sexual risk.
								How MSM find male partners			homosexuality in Hanoi _x0001_ while still stigmatized _x0001_ hasbecome more accepted in the general public than in the past, and an MSM community has formed.
								The role ofMSM social clubs in the lives ofMSM			Men who have sex with men venues are not only places to find sexual partners but also to explore one’s sexual identity.
											MSM clubs often provide HIV prevention materials, including informational pamphlets, lubricants, and condoms.
											Men in Hanoi said being connected to other MSM socially at gayfriendly clubs has allowed them to talk to each other about HIV and prevention:
											the openness of the MSM community in Hanoi hasled to an increase in HIV prevention services through MSM clubs, which appears to have affected the kind of risk behaviors of men who can access those services.
								Risk behaviors			In both Hanoi and Thai Nguyen, risky sexual practices are pervasive and participants tend to have poor communication about HIV prevention and inconsistent condom use.
											Stigma differs by setting, but is present in both urban and rural areas, and negatively affects risk behaviors among MSM and their access to HIV prevention services.
27	Chakrapani, V., Boyce, P., Newman, P. A., & Row Kavi, A. (2013). Contextual influences on condom use among men who have sex with men in India: subjectivities, practices and risks. Culture, Health and Sexuality, 15(8), 938-951. https://doi.org/10.1080/13691058.2013.798032	2013	India	Multi-isite Qualitative study	recruited from venues and events held at community-based organisations and also from ‘cruising sites’ such as public parks, public transport facilities and beaches where men meet other male partners.			contexts in which such men may not use condoms.			varying ways in which the use of condoms was stigmatised, mitigating against their use.	Not using condoms	Caution should be exercised in generalising the findings,	interventions need to be tailored according to the presence or absence of particular sexuality-related identities, age group, marital status, HIV status and type of partners.
				In-depth imnterviews		93		focus on personal, interpersonal and structural levels of experience			too embarrassed to ask for condoms from the chemist shop			for improved understanding of these issues in health promotion at all levels of practice, be it national and international policy making environment or the everyday actions of fieldworkers undertaking condom promotion.
				FGDs		12		Condoms and stigma
				Key informant interviews		16		Sexual violence and lack of legal protection			those involved in sex work, reported incidents of forced sex – by policemen, ruffians and in some instances from well-known clients
											incident of gang rape in which he was forced to have sex with a group of men and condoms were not used
											Loss of faith in the law enforcement agency, lack of redress and the shame in admitting to being sexually assaulted prevented respondents from reporting assaults and from receiving proper medical and psychological care
								Trust and intimacy in steady relationships			previously or currently had regular male sexual partners reported that they did not use condoms during anal sex with such partners
											intimacy, love, being in a ‘long-term’ relationship and trust lead them to have unprotected sex with their regular partners.
											belief among some respondents, that their regular partners were monogamous
								‘Heat’ and unprotected sex in casual relationships			male partners for not allowing condoms to be used: ‘panthis do not want condoms.
											The need to release the semen into the vagina or anus is seen as necessary by some men to complete the sexual activity and also to get their ‘money’s worth’ if they were clients of male or female sex workers.
								‘Good-looking’ and ‘clean’ partners			a good-looking partner was perceived to be more likely not to have any infections and hence safer to have unprotected sex with.
								Personal dislike and discomfort			a personal dislike for condoms lead to unsafe sex.
								Difficulty in maintaining an erection			can be difficult to get or maintain erectionwhenwearing condoms.
28	Chakrapani, V., Newman, P. A., Singhal, N., Nelson, R., & Shunmugam, M. (2013). "if it's not working, why would they be testing it?": Mental models of HIV vaccine trials and preventive misconception among men who have sex with men in India. BMC Public Health, 13(1). https://doi.org/10.1186/1471-2458-13-731	2013	India	A community-based research project	stratified purposive sampling			mental models of candidate HIV vaccines and clinical trials that may impact on the feasibility and ethics of biomedical HIV prevention trials among men who have sex with men (MSM) in India.			A mental model of HIV vaccine-induced seropositivity as “having HIV” resulted in fears of vaccine-induced infection and HIV stigma.	HIV vaccine and clinical triel mental model		Engage male and female partners in trial education sessions if participant desires; skill-building for trial volunteers to discuss vaccine induced seropositivity (VISP) with significant others; availability of trial ombudsperson to intervene in difficult cases
				FGDs	word of mouth, mitigating potential risks of printed materials indicating MSM and HIV	12 (N=68)	MSM				Widespread misunderstanding and lack of acceptance of placebo and random assignment supported perceptions of clinical trials as “cheating
				Key informant interviews		14					Key informants expressed concerns that volunteers from vulnerable Indian communities were being used as “experimental rats” to benefit high-income countries.
											Participating in an HIV Vaccine Trial May Cause HIV Infection
29	Thomas, B., Mimiaga, M. J., Mayer, K. H., Perry, N. S., Soumya, S., & Safren, S. A. (2012). The influence of stigma on HIV risk behavior among men who have sex with men in Chennai, India. AIDS Care, 24(11), 1401-1406. https://doi.org/http://dx.doi.org/10.1080/09540121.2012.672717	2012	India	Cross sectional study	recruited through peer outreach workers at an MSM non-governmental organization	210	MSM	examining stigma role among men who have sex with men	Experienced stigma/discrimination	11-item scale (Cronbach’s alpha00.99) adapted from existing measures (Lewis, Derlega, Berndt, Morris, & Rose, 2001; Lewis, Derlega, Griffin, & Krowinski, 2003).	variables associated with experiencing stigma, after adjusting for age and educational attainment, included the following: identifying as kothi compared to panthi ; being ‘‘out’’ about one’s gay/MSM behavior ; having clinically significant depressive symptoms ); and engaging in sex work in the previous 12 months	increase vulnerability to HIV acquisition		the need to address psychosocial issues of Indian MSM
				interviewer-administered assessment,				stigma, sexual risk, demographics, and psychosocial variables.	Depressive symptoms	the Center for Epidemiologic Studies Depression Scale (CES-D),	stigma was prevalent among Indian MSM and was more pronounced among MSM who identified as kothi, are out about their MSM sexual behavior, had current depressive symptoms, and engaged in sex work in the prior 12 months.	Stigma		Better understanding of the factors related to experiencing stigma among MSM in India and their effect on sexual risk behavior is warranted, which would inform future HIV prevention intervention programs with this group
									Sexual risk taking	adapted from widely used assessments of sexual risk taking among MSM in the United States (Chesney et al., 2003; Koblin et al., 2003).
30	Chow, E. P. F., Gao, L., Koo, F. K., Chen, L., Fu, X., Jing, J., . . . Zhang, L. (2013). Qualitative exploration of HIV-related sexual behaviours and multiple partnerships among Chinese men who have sex with men living in a rural area of Yunnan Province, China. Sexual Health, 10(6), 533-540. https://doi.org/http://dx.doi.org/10.1071/SH13097	2013	China	Qualitative study	purposive sampling			pattern of HIV-related high-risk sexual practices among MSM in a rural Chinese setting.			Technological changes, risk behaviours, social stigma and high migration rates have played a significant role in the spread of HIV among MSM in rural China	HIV related high risk behaviours	only recruited MSM in one rural prefecture and the majority of the respondents were of Han ethnic origin	Prevention strategies targeting rural MSM in China need to be culturally sensitive to reduce the stigma and discrimination against homosexuality, remove misconceptions ofHIV infection and encourage safe sex practice in MSM.
				semistructured in-depth interviews		15	MSM				Bisexuality and having concurrent and multiple sexual partners were common among rural MSM.		risk behaviours and sexual experiences were selfreported, which may result in potential memory bias, socially desirable responses and subjective concealment of information	HIV intervention programs for sexual health education and promotion of safe sex practices can be implemented and delivered through the Internet because of its convenient, low-cost, easy to access and anonymous nature
											A large number of sexual partners and low condom use in all MSM partnership types		the cultural beliefs and value systems that may be related to the reported sexual patterns among respondents have not been discussed
											Due to Chinese cultural traditions and social stigma, Chinese rural MSM were reluctant to disclose their homosexuality.		the median age ofthe participants in this study was much older than that in other studies.
											Rural-to-urban migrant MSM were often engaged in the commercial sex trade.
31	de Lind van Wijngaarden, J. W., Schunter, B. T., & Iqbal, Q. (2013). Sexual abuse, social stigma and HIV vulnerability among young feminised men in Lahore and Karachi, Pakistan. Culture, Health and Sexuality, 15(1), 73-84. https://doi.org/10.1080/13691058.2012.743186	2013	Pakistan	Cross sectional study	recruited via NGO workers and via his personal network.	10	young feminised men	experiences of sexual abuse, social stigma and HIV vulnerability			face high levels of stigma, violence and sexual abuse.	Life experiences		The hijra dera offer an important entry point for improved social support and sexual health programmes, including efforts to ensure young feminised men postpone their sexual debut and/or improve their sexual health, retain access to education, explore alternative forms of employment and improve access to health care.
				A structured open-ended questionnaire				Sexual health and social support needs			While some mothers and siblings were quietly supportive, young feminised men often end up running away from home, finding support as a member of a hijra dera, a ‘pseudo-household’ led by an older feminised man or guru, in which they find employment as dancers or sex workers
				life histories				stigma, discrimination, sexual exploitation and sexual, physical and psychological abuse.			sex work there is little or no opportunity to use condoms
32	Deuba, K., Ekstrom, A. M., Shrestha, R., Ionita, G., Bhatta, L., & Karki, D. K. (2013). Psychosocial health problems associated with increased HIV risk behavior among men who have sex with men in Nepal: a cross-sectional survey. PLoS ONE, 8(3), e58099. https://doi.org/http://dx.doi.org/10.1371/journal.pone.0058099	2013	Nepal	a cross-sectional survey	outreach workers from nongovernmental organizations (NGOs)	339	MSM	association between MSM sub-populations, psychosocial health problems and support, access to prevention and non-use of condoms.	Depression.	the Center for Epidemiological Studies Depression Scale (CES-D Scale)	78% did not use condoms at their last anal sex with another man	non-use of condoms at least once in last three anal sex encounters with men	the cross-sectional study design undermines the ability to draw conclusions about causality.	Future HIV prevention efforts targeting MSM in Nepal should cover all MSM subpopulations and prioritize psychosocial health interventions.
					snow-ball sampling technique				Substance use disorders.	the Alcohol Use Disorder and Associated Disabilities Interview Schedule IV (AUDADIS-IV)—Diagnostic and Statistical Manual of Mental Disorders, Fourth Edition (DSM-IV)	35% did not use condoms in their last sex with a woman	non-use of condoms with women in the last encounter	the convenience sampling restricts the generalizability of the study findings
							gay men		Social Support.	The Social Support Questionnaire (SSQ) short form	70% had experienced violence in the last 12 months, 61% were experiencing depression and 47% had thought of committing suicide.	participation in HIV prevention interventions in the past year.	, using an interviewer-administered questionnaire increases the risk of social desirability, and in turn, possibly underestimates actual risk behavior among MSM.
											non-use of condoms at last anal sex with a man was significantly associated with non-participation in HIV interventions, experience of physical and sexual violence, depression, repeated suicidal thoughts, small social support network and being dissatisfied with social support
											Depression was marginally associated with non-use of condoms with women.
33	Felix, M. S. (2014). Stigma as part of identity development of gay men in Penang - A qualitative study. Pertanika Journal of Social Science and Humanities, 22(1), 365-377. Retrieved from https://www.scopus.com/inward/record.uri?eid=2-s2.0-84904009226&partnerID=40&md5=90f0a9f69524d86308f3864a1fad7f09.	2014	Malaysia	Qualitative	Snowballing method	33		the experience of stigma by gay men in Penang			Stigma had positively or negatively affected the sexual identity	Stigma/homophobia		within the confines of a conservative society such as Malaysia the need to move towards such a positive and affirming stance will require more than just the recognition of stigma; it will require the joint voices of gay men to push society to listen to them.
				In-depth interview							. At best stigma brought respondents’ strength and courage and at its worst, it has brought out fear and recrimination	Type of stigma
											The common types of stigma reported by respondents were namecalling, the creation of “in-group” and “out-group” situations, bullying (being ridiculed) and religious prejudice.
34	Chakrapani, V., Willie, T. C., Shunmugam, M., & Kershaw, T. S. (2019). Syndemic classes, stigma, and sexual risk among transgender women in India.	2019	India	Cross sectional	NGO recruitment	300		identify latent classes of four syndemic conditions (Depression-D, Alcohol use-A, Violence victimization-V, HIV-positive status)						HIV prevention programs among TGW need to: (a) incorporate multi-level multi-component interventions to address syndemic conditions, tailored to the nature of syndemic classes; (b) reduce societal stigma against TGW; and (c) improve social support to buffer the impact of syndemics on sexual risk.
					Non probability sampling		Transgender women (TGW)	explored the influence of stigma on health	Sexual risk	consistency in condom use for anal sex in the past month with regular, casual, paying or paid male partners.	unique patterns of syndemic conditions (syndemic classes) that were differentially associated with sexual risk among TGW in India	Sexual risk	non-probability sampling adapted in this study limits the generalizability
									Psychosocial Health Conditions (Syndemic Conditions)		Compared to TGW in the No Syndemic class, higher scores of transgender identity stigma was directly related to membership in the DAV Syndemic class (B = 0.21, p < 0.001) and AV Syndemic class (B = 0.17, p < 0.01).		being a cross-sectional study, caution should be exercised in attributing causal relationships.
									Depression	Beck’s Depression Inventory—Fast Screen scale.	Higher scores of HIVrelated stigma (B = 0.22, p < 0.001) and transgender identity stigma (B = 0.16, p < 0.05), and membership in the DAV Syndemic class (B = 0.29, p < 0.01) were directly related to sexual risk.		given the lack of adequate number of persons who had different types of partners, we could not be able to conduct partner type-specific analyses of inconsistent condom use	Future studies can examine whether and how the syndemic conditions or classes differentially influence sexual risk with different types of male partners of transgender women
									Violence victimization (3 scales)	13-item transgender identity stigma scale			limitations in the measures used
									Alcohol use				could not test comprehensive or complex models such as a moderated mediation model in which social support and resilient coping can be moderators of the pathways between stigmas and syndemics, syndemics and sexual risk, and stigmas and sexual risk.	Future research on TGW health with longitudinal studies offline and online, which measures stigmas, syndemic conditions and sexual risk over time, with adequate sample size and probability-based sampling procedures, may help in testing complex models and causal associations.
									HIV status				self-reported behaviors subjected to social desirability	Future studies on syndemics need to measure other conditions that have been described as part of syndemics—sexual compulsivity, internalized transprejudice, childhood sexual abuse, intimate partner violence and polydrug abuse— among transgender women as well as adapt the concepts from gender affirmation framework [29, 52], which seems consistent with Syndemic theory
									Transgender identity stigma	13-item Transgender Identity Stigma scale				Stigma reduction programs (e.g., media campaigns) need to be initiated among the general population to improve their understanding about transgender people and to raise awareness about how societal discrimination contributes to ill health among transgender people.
									HIV-related stigma	modified version of Steward et al’s [37] HIV-related Stigma Assessment scale,
									Social Support	Multi-dimensional Scale of Perceived Social Support
									Resilient coping	the Brief Resilient Coping scale.
35	Lazuardi, E., Newman, C. E., Tasya, I. A., Rowe, E., Wirawan, D. N., Wisaksana, R., . . . Bell, S. (2019). Understanding the social influences on engaging key populations with HIV prevention: A qualitative study with men who have sex with men in three Indonesian cities. AIDS Education and Prevention, 31(3), 206-223. https://doi.org/10.1521/aeap.2019.31.3.206	2019	Indonesia	Qualitative	purposively	54		views on, and experiences of, HIV prevention and care.			the important influence of informal peer networks, community-based organizations and outreach workers	Experiences on HIV prevention and care	this study does not claim to be generalizable for all men who have sex with men in Indonesia	Future research would need to try to engage with men who have sex with men who are not networked socially, and who live in other parts of Indonesia where health infrastructure support is lacking and where stigma against non-normative sexuality is more prevalent.
				FGDs		10 (n=49)					fear of stigma or lack of confidentiality in large service settings.		The sample may over-represent men in contact with nongovernmental organizations,
				In-depth interviews		5					diverse perceptions and experiences within a range of relationships, interactions and settings, that both encourage and inhibit access to HIV testing services.
											include influences within relationships with intimate sexual partners; involvement in networks with other men who have sex with men; interactions and trusting relationships with outreach workers from community-based organizations; uncomfortable client and health provider interactions; the social experiences of seeking HIV test within general health services; and contexts of persistent societal st…
											the importance of more formal social networks.
											involvement in informal peer social networks—sometimes facilitated by a move to a larger urban center such as our study sites—permits access to safe arenas in which information about HIV and HIV testing services is shared, and connections between individuals and communitybased organizations working in HIV-prevention programs
											the social barriers to engaging with HIV testing services.
											the social barriers associated with the design, provision, and location of HIV services
											For participants coming from outside the study areas, their urban mobility was both their escape from strict heteronormative society and entry to participating in gay social life
											for other participants originally from the study sites, sharing a geographical space with people they have attachment with through family, university, or place of work can constrain their willingness to engage socially with gay networks.
											those who are younger, or in higher income brackets, or married with women—might still be excluded from these interventions.
36	Reyes, M. E. S., Davis, R. D., Dacanay, P. M. L., Antonio, A. S. B., Beltran, J. S. R., Chuang, M. D., & Leoncito, A. L. I. (2017). The Presence of Self-Stigma, Perceived Stress, and Suicidal Ideation among Selected LGBT Filipinos. Psychological Studies, 62(3), 284-290. https://doi.org/10.1007/s12646-017-0422-x	2017	The Philipines	Cross sectional study	Snowball technique	609	LGBT	psychological tests to assess the interrelationships between self-stigma, perceived stress, and suicidal ideation.	Self stigma	Self-Stigma Scale—Short Form (SSS-S) (Mak and Cheung)	perceived stress predicted suicidal ideation, whereas self-stigmatization predicted both perceived stress and suicidal ideation.	suicidal idea		Future studies will be necessary to determine the extent to which both constructive and destructive ways of dealing with self-stigma may exist in the same person.
									Stress	Perceived Stress Scale (PSS) (Cohen et al.)	Structural equation modeling confirms the predictive value of self-stigma together with perceived stress in determining the suicidal ideation
									Suicidal idea	Adult Suicidal Ideation Questionnaire (ASIQ) (Reynolds, 1991)	self-stigma was directly linked to both suicidal ideation and perceived stress.
											Individuals with high self-stigma may expect others to regard or treat them as they regard or treat themselves, leading to high expectations of enacted stigma, and thus, high perceived stress
37	Zhu, Y., Liu, J., Chen, Y., Zhang, R., & Qu, B. (2018). The relation between mental health, homosexual stigma, childhood abuse, community engagement, and unprotected anal intercourse among MSM in China. Scientific Reports, 8(1). Retrieved from https://link.lis.curtin.edu.au/cgi-bin/ezproxy/ezpgateway.cgi?url=http://ovidsp.ovid.com/ovidweb.cgi?T=JS&CSC=Y&NEWS=N&PAGE=fulltext&D=cagh&AN=20193342640.	2018	China	Cross sectional	A convenience sample	365	MSM	explore the relation of various factors with unprotected anal intercourse (UAI) and provide some insight for HIV intervention on Chinese men who have sex with men (MSM).	Mental health	GHQ-12 item scores	poorer mental health (AOR: 7.16; 95% CI: 3.14–16.31), self-stigma (AOR: 1.53; 95% CI: 1.00–2.34), and experience(s) of physical abuse in childhood (AOR: 5.85; 95% CI: 1.77–19.30) were significantly and positively related to UAI.	unprotected anal intercourse	all participants were enrolled by convenience in one city of China (limit the generalisability of the findings)	Targeted UAI interventions in the subgroup with a history of childhood physical abuse should also be of great concern.
									homosexual stigma	Self-Stigma Scale—Short Form (SSS-S) (Mak and Cheung)	Community engagement was negatively associated with UAI		most of the participants were of low socioeconomic status (SES).	it is necessary to incorporate mental health services, eliminate the stigma against homosexuality, and facilitate MSM-related community engagement into intervention strategies to prevent UAI among Chinese MSM.
									Unprotected anal intercourse.	the experience of UAI (yes vs. no).			, we just used 2 self-designed questions to assess community engagement, and the reliability of this measure was moderate.
38	Thaker, J., Dutta, M., Nair, V., & Rao, V. P. (2018). The interplay between stigma, collective efficacy, and advocacy communication among men who have sex with men and transgender females. Journal of Health Communication: International Perspectives, 23(7), 614-623. Retrieved from https://link.lis.curtin.edu.au/cgi-bin/ezproxy/ezpgateway.cgi?url=http://ovidsp.ovid.com/ovidweb.cgi?T=JS&CSC=Y&NEWS=N…	2018	India	Cross sectional	a convenience sample technique	225	MSM and transgender females	dimensions of stigma, collective efficacy, and advocacy communication	Advocacy Communication	new measures to capture individual’s willingness to participate in advocacy campaigns.	highest levels of media stigma.	Advocacy Communication	The use ofcross-sectional survey datameans that we need to exercise caution in making causal inferences.	Longitudinal analyses and experimental tests would better help explain the causal mechanism between stigmas, collective efficacy, and community mobilization and advocacy.
				a culture-centered community advocacy intervention				five dimensions of stigma: experienced stigma, selfstigma, felt normative stigma, and two new dimensions—HIV-related vicarious stigma and media stigma	Stigma	20 items on a four-point scale *(The questions were developed based on the key themes that emerged from in-depth interviews, FGDs, and advisory board feedback)	most of the dimensions of stigma were negatively associated with both collective efficacy and advocacy communication	Collective Efficacy
									Collective Efficacy	six items on a four-point scale,	collective efficacy mediated the relationship between stigma and advocacy.
									Control Variables	Demographic variables previous surveys (Logie et al., 2012) and advisory board feedback.	Four of the five dimensions showed relatively good psychometric properties and proved useful to both validate previous scales as well as contextually develop new stigma dimensions in the Indian context.
											Three different dimensions of perceived stigmas were negatively associated with perceived collective efficacy and advocacy communication: experienced stigma, self-stigma, and HIV stigma.
											media portrayal stigma was positively associated with collective efficacy and advocacy communication
											collective efficacy shaped respondents’ willingness to participate in a communication campaign to help overcome health inequalities and improve access to health resources.
											Individuals who feel stigmatized may feel less efficacious to organize, marshal resources, and overcome barriers to better achieve their health goals.
											For respondents who felt that they could collectively organize to reduce stigma and discrimination as well as enhance access to resources for community, collective efficacy helped them to possibly counter the negative impact of stigmas on advocacy communication
39	Su, X., Zhou, A. N., Li, J., Shi, L. E., Huan, X., Yan, H., & Wei, C. (2018). Depression, Loneliness, and Sexual Risk-Taking Among HIV-Negative/Unknown Men Who Have Sex with Men in China. Archives of Sexual Behavior, 47(7), 1959-1968. https://doi.org/10.1007/s10508-017-1061-y	2018	China	Cross sectional	15	507	MSM	describe depression and loneliness and identify their correlates among Chinese MSM.	Depression	CES-D10	Depressed participants were more likely to have a sense of hopelessness for the future (AOR 3.20, 95% CI 1.90, 5.20) and report higher levels of internalized homophobia (AOR2.32,95%CI1.47,3.67).	Depression		HIV prevention efforts should address the menta health needs of Chinese MSM such as providing safe environments for social support and role models.
									Loneliness	measured from a single item in CES-D 10	Participants who reported feeling lonely were more likely to have had condomless receptive anal intercourse in the past 6months (AOR 1.67, 95% CI 1.08, 2.58) and feel hopeless for the future (AOR 2.40, 95% CI 1.60, 3.70).
											MSM in China have significant rates of depression and loneliness.
40	Logie, C. H., Newman, P. A., Weaver, J., Roungkraphon, S., & Tepjan, S. (2016). HIV-related stigma and HIV prevention uptake among young men who have sex with men and transgender women in Thailand. AIDS Patient Care and STDs, 30(2), 92-100. Retrieved from https://link.lis.curtin.edu.au/cgi-bin/ezproxy/ezpgateway.cgi?url=http://ovidsp.ovid.com/ovidweb.cgi?T=JS&CSC=Y&NEWS=N&PAGE=fulltext&D=cagh&AN=…	2016	Thailand	Cross sectional survey	venue-based sampling helped by CBOs	408	Young MSM and transgender women	assess correlations between HIV-related stigma (felt-normative, vicarious domains) and socio-demographic variables, HIV vulnerabilities (gay entertainment employment, sex work, forced sex history), and HIV prevention uptake (condom use, HIV testing, rectal microbicide acceptability).	HIV-related stigma	21item scale adapted for the Indian context.	Most participants reported experiencing felt-normative and vicarious HIV-related stigma.	HIV-related stigma	the crosssectional and non-randomized design limit generalizability	HIV-related interventions and research among young MSM and TG in Thailand should address multiple dimensions of HIV-related stigma as a correlate of risk and a barrier to accessing prevention.
	https://www.liebertpub.com/doi/pdfplus/10.1089/apc.2015.0197.										Participants with higher total HIV-related stigma scores had significantly lower odds of HIV testing and rectal microbicide acceptability, and higher odds of having experienced forced sex.		only measured HIV-related stigma and did not assess its intersection with stigma targeting sexual minorities (e.g., sexual stigma) or TG (e.g., transphobia);	further research should explore the intersections of HIV-related stigma with other forms of marginalization.
											HIV-related stigma harms the health of HIV-negative MSM and TG at high risk for HIV infection.		did not assess psychological processes (e.g., self-esteem, internalized stigma) that could have played a role in condom usage, HIV testing, or rectal microbicide acceptability,	a need to move towards more complex and nuanced examinations of the impacts, as well as sources and processes, of felt-normative stigma and vicarious stigma, rather than solely focusing on enacted stigma manifested in overt acts of discrimination.
											at least some people in their community held negative beliefs and attitudes towards PLHIV, including beliefs that PLHIV are disgusting, shameful, and bring shame to their families.		did not explore HIV-related stigma and pre-exposure prophylaxis (PrEP) acceptability
													did not explore the nature of forced sex, for example, if it was childhood sexual abuse, intimate partner violence, homophobic/transphobic rape, or rape associated with sex work.
41	Bowring, A. L., Pasomsouk, N., Higgs, P., Sychareun, V., Hellard, M., & Power, R. (2015). Factors influencing access to sexual health care among behaviorally bisexual men in Vientiane, Laos: a qualitative exploration. Asia-Pacific Journal of Public Health, 27(8), 820-834. https://doi.org/http://dx.doi.org/10.1177/1010539515612909	2015	Laos	Qualitative study	3 Lao-national male peer researchers recruited bisexual men from bars, clubs, dormitories, a sauna, and personal networks	N=31	bisexual men	explore access and influences on sexual health care seeking among bisexual men in Vientiane.			high-risk sexual behaviors, yet most had never been tested for HIV, and none reported testing for sexually transmitted infections.	health care access and utilization	The majority of the sample were young students,	Strategies are needed to generate demand for testing, improve the capacity of sexual health care providers, and promote available services among behaviorally bisexual men in Vientiane.
				FGDs	purposive and convenience sampling.	5					Common barriers to testing were low perception of risk, expectation of symptoms, fear of HIV, shyness, perceived stigma, confidentiality concerns, and waiting times.	Sexual risk
				In-depth interview		11					Many men were unaware of available services
				Interview		14	key experts working or involved with sexual health, HIV or sexually diverse populations				Most clinics cannot provide comprehensive HIV and sexually transmitted infection services.
											utilization of sexual health care services was low and limited to occasional HIV testing among some men, and treatment of symptomatic STIs among others
42	Azyei, I., Aumakhan, B., Jantsansengee, B., Munkhbaatar, S., Gombo, E., Puntsag, U., . . . Amindavaa, O. (2014). Evolving understanding of the epidemiology of HIV and prevention needs among men who have sex with men in Ulaanbaatar, Mongolia. AIDS Behav, 18(10), 2009-2019. https://doi.org/10.1007/s10461-014-0780-5	2014	Mongolia	Cross sectional survey	respondent-driven sampling	200	MSM	HIV and syphilis bio behavioral survey			high HIV prevalence and limited uptake of HIV prevention services among MSM in Mongolia.	HIV prevalence	MSM not involved in NGO activities and unaware of these organizations may have been missed.	HIV prevention, treatment and care services should focus on MSM as the population group most affected by HIV.
					5 seeds through referral from three local non-governmental organizations (NGOs)			Factor related to HIV positive status			7.5 % adjusted (crude 10.7 %) prevalence ofHIV	Syphilis prevalence
											consistent condom use and knowledge of HIV transmission issues were associated with positive HIV status.
											the low coverage of MSM by HIV prevention activities
											consistent condom use both in the last 12 months and at last sex were significantly lower among HIV negative MSM than among HIV infected MSM.
											Only a third of MSM (weighted 33.6 %, crude 51.8 %) have been reached with HIV prevention programs.
											less than a quarter of MSM at risk for HIV acquisition have been tested for HIV
											negative attitude of health providers in public health-care settings, a limited variety of VCT service models, lack of pharyngeal and ano-rectal checks as well as structural factors, including human rights violations stemming from stigma and discrimination, were mentioned as major barriers for accessing VCT services
											Alcohol use is widespread but drug use, particularly injection drug use, is still very rare
43	Brown, J., Low, W. Y., Tai, R., & Tong, W. T. (2016). Shame, Internalized Homonegativity, and Religiosity: A Comparison of the Stigmatization Associated with Minority Stress with Gay Men in Australia and Malaysia. International Journal of Sexual Health, 28(1), 28-36. https://doi.org/10.1080/19317611.2015.1068902	2016	Malaysia	Cross sectional survey	website (online)	234	gay men	aspects of minority stress of gay men on internalized homonegativity (IH) and internalized shame (IS)	three stressors as contributing to minority stress: (1) internalized homonegativity (IH); societal stigma (internalized shame (IS)); discrimination	Meyer’s (1995; 2003) minority stress model	Malaysian gay men scored higher on IH, IS, and RM.	IH and IS	compares two countries with such major differences.	the average citizen needs to be further educated and sensitized to the issues of homosexuality, and additional harm reduction programs advocating condom
			Australia			123		Religious motivation (RM) was also included as a variable because of the importance of religion in Malaysia as compared to Australia.	demographic variables;	questionnaire was designed	Single men reported higher levels of IS than did those in relationships.		it involved self-report data.	Expanding sexual freedom in these countries would, no doubt, decrease the stigmatization and reduce the stress for gay males
									the mean of five items	Sexual orientation	A significant difference regarding the IS variable was found, with single gay men reporting higher scores of IS than those in relationships.		the validity of these data cannot be determined
									Internalized Homonegativity	(Mayfield,2001). This inventory consists of 23 items	men in relationships may be protected from stigmatization because of the additional social and psychological support		these data were gathered from men who are comfortable with exploring gay-related websites and are probably more articulate and empowered than the average gay man in Malaysia.
									shame and self-esteem.	The Internalized Shame Scale (Cook, 1996) consists of 30 items measured on 5-point Likert scale	that shame may relate to variables other than sexuality		this sample is not random
									measure of extrinsic (EXTREL) and intrinsic (INTREL) religious motivation	The Religious Orientation Scale (Allport & Ross, 1967) consists of 21 items revised by Brewczynski and McDonald (2006)	Both EXTREL and INTREL were reported as higher for Malaysian than for Australian gay men.		no direct measure of personal discrimination
44	Bui, H. T. M., Le, G. M., Mai, A. Q., Zablotska-Manos, I., & Maher, L. (2017). Barriers to access and uptake of antiretroviral therapy among HIV-positive men who have sex with men in Hanoi, Vietnam: from HIV testing to treatment. Culture, Health and Sexuality, 19(8), 859-872. https://doi.org/10.1080/13691058.2016.1269203	2017	Viet Nam	qualitative study	snowball sampling	35		explore barriers to access and uptake of antiretroviral therapy (ART) among HIV-positive men who have sex with men in Hanoi.			inadequate preparation for a positive diagnosis and the dual stigmatisation of homosexuality and HIV and its consequences, leading to fear of disclosure of HIV status.	access and uptake of antiretroviral therapy (ART)	qualitative samples are not representative	Overcoming these barriers will require educating men who have sex with men about the benefits of routine testing, improving access to quality diagnostic services and building a safe, confidential treatment environment for HIV-positive men to access, receive and remain in care
				in-depth interviews							Health system barriers included lack of clarity and consistency about how to register for and access ART, failure to protect patient confidentiality and a reticence by providers to discuss sexual identity and same-sex issues.		since most (13/20) participants on ART had only initiated treatment in the previous 12 months, we were unable to explore barriers to retention in care in this sample.	a need for additional qualitative research on these issues which foregrounds the voices of men who have sex with men.
											lack of acceptance of homosexuality in Vietnamese families and society.
											Stigma impedes disclosure and creates risks for partners and communities.
											Lack of clarity and consistency about how to access ART
											Lack of client-centred counselling
45	Du, M., Zhao, J., Zhang, J., Lau, J. T. F., Mo, P. K. H., & Li, J. (2018). Depression and social support mediate the effect of HIV self-stigma on condom use intentions among Chinese HIV-infected men who have sex with men. AIDS Care, 30(9), 1197-1206. Retrieved from https://link.lis.curtin.edu.au/cgi-bin/ezproxy/ezpgateway.cgi?url=http://ovidsp.ovid.com/ovidweb.cgi?T=JS&CSC=Y&NEWS=N&PAGE=fulltext&…	2018	China	Cross sectional survey	Cooperating with a local non-government organization (NGO)	321	HIV+MSM	examine the prevalence of condom use in the past months and intentions to use condoms in next six months;	Self-stigma	A 9-item Self-Stigma Scale-Short Form (SSS-S) (Mak & Cheung, 2010)	Chinese HIVMSM had the suboptimal prevalence of consistent condom use and low intentions to use condoms consistently.	condom use	cross-sectional designs, it has limitations to provide evidence for causal relationships.	more psychological services that address HIV self-stigma and mental disorders (e.g., depression) should be implemented for PLWH.
	https://www.tandfonline.com/doi/pdf/10.1080/09540121.2018.1487916?needAccess=true.							identify pathways between HIV self-stigma and intentions to use condoms	Depression symptoms	(CES-D) was a 20-item scale designed to assess the level of depressive symptoms in the past week (Radloff, 1977)	depression and decreased social support were significant mediators between HIV self-stigma and condom use intentions.	condom use intentions.	all participants were recruited by a NGO in Chengdu, which did not include all HIVMSM in Chengdu and selection bias might exist.	future behavioral interventions could combine with psychological health promotion to improve individuals’ intentions to use condoms, and then enhance the effects of behavioral interventions.
								Sexual behaviors and intentions to use condoms	Social support	Two items were constructed	A high level of self-stigma and depression among HIVMSM		reporting bias may exist because of the nature of self-reported data	implement and encourage PLWH to participate more group-based or peer-based interventions.
								relationship between HIV self-stigma, condom use intentions, depression, and social support among Chinese HIVMSM					limited to identify significant association between condom use intentions and UAI because condom use behavioral data were missing among 97 participants having no sexual partners
													the latent variables of social support and condom use intentions were self-constructed and had not been validated.
46	Anjana, D., Bitra, G., Virupax, R., Parthasarathy, M. R., Shreenivas, G. S., Priyamvada, T., . . . Jiban, B. (2019). Getting to the first 90: incentivized peer mobilizers promote HIV testing services to men who have sex with men using social media in Mumbai, India. Global Health: Science and Practice, 7(3), 469-477. Retrieved from https://link.lis.curtin.edu.au/cgi-bin/ezproxy/ezpgateway.cgi?url=…	2019	India	peer mobilization pilot for HIV and syphilis testing	messaging on gay dating sites, clinic referrals, and peer recruitment	247	MSM	The peer mobilization approach			Challenges included low recruitment and loss to follow-up for posttest counseling and treatment initiation for individuals with HIV.	The peer mobilization approach participation		The challenges will be addressed by targeting more dating sites, increasing access to testing using rapid HIV tests at several community-based facilities, and offering peer navigation support for people living with HIV.
				The network-based peer mobilization approach	respondent driven sampling						The peer mobilization approach was able to reach and provide HTS to MSMwho had never tested for HIV.
											Fear of law, stigma, and discrimination may have prevented some individuals from participating in the project.
47	Chakrapani, V., Newman, P. A., Shunmugam, M., Mengle, S., Varghese, J., Nelson, R., & Bharat, S. (2015). Acceptability of HIV Pre-Exposure Prophylaxis (PrEP) and Implementation Challenges among Men Who Have Sex with Men in India: A Qualitative Investigation. AIDS Patient Care and STDs, 29(10), 569-577. https://doi.org/10.1089/apc.2015.0143	2015	India	Qualitative study	purposive sample recruited through community-based organizations			explored the acceptability of HIV pre-exposure prophylaxis (PrEP) among MSM in India, and identified facilitators and barriers to future PrEP uptake.			PrEP was alternately perceived as a ‘back-up plan’, a condom substitute, or a burden with concurrent condom use.	future PrEP uptake.	The use of qualitative methods and purposive sampling limits the generalizability of the findings.	Demonstration projects are needed in India to support PrEP implementation tailored for at-risk MSM.
				FGDs		10 (n=61)	MSM				Potential barriers emerged around stigma associated with PrEP use, fear of disclosures to one’s family, wife, or male steady partner, and being labeled as HIV-positive or promiscuous by peers.		study participants were primarily recruited through community-based organizations; the acceptability of PrEP may be different for MSM unaffiliated with CBOs serving MSM communities.	Educational interventions for MSM should address concerns about PrEP effectiveness, side effects, and mitigate risk compensation.
				key informant interviews		10	community leaders and health care providers.				Preferences emerged for intermittent rather than daily PrEP use, injectable PrEP, and free or subsidized access through community organizations or government hospitals			provision of free or subsidized PrEP is necessary to making implementation feasible among low socioeconomic status MSM in India.
											Key informants expressed additional concerns about risk compensation, non-adherence, and impact on ART availability for treatment.
48	Aparna, K., Minh, N., Le Minh, G., Tran Viet, H., Madhura, B., Sang Minh, N., . . . Go, V. F. (2018). Finding sex partners through social media among men who have sex with men in Hanoi, Vietnam. Journal of Community Health, 43(1), 146-156. Retrieved from https://link.lis.curtin.edu.au/cgi-bin/ezproxy/ezpgateway.cgi?url=http://ovidsp.ovid.com/ovidweb.cgi?T=JS&CSC=Y&NEWS=N&PAGE=fulltext&D=cagh&AN=2…	2018	Viet Nam	cross-sectional anonymous survey	snowball sampling	205	MSM	investigates the prevalence of social media use to find male sex partners		174-item questionnaire	MSM who found their male sexual partners using social media in the last year were more likely to have completed a university or higher degree (aOR 2.6; 95% CI 1.2–5.7), experience high levels of MSM-related perceived stigma (aOR 3.0; 95% CI 1.1–8.0), and have more than ten lifetime male sexual partners (aOR 3.2; 95% CI 1.3–7.6) compared to those who did not use social media	social media use		A niche for social media-based interventions integrating health and stigma-reduction strategies exists in HIV prevention programs for MSM.
								examines associations between social media use and sociodemographic and behavioral characteristics, including levels of internalized, perceived and enacted stigma, high-risk sexual behaviors, and HIV testing	Stigma	enacted, perceived, and internalized stigma using the MSM-related stigma scale developed and piloted in Hanoi, Vietnam				social media-based interventions may not be as effective with MSW compared to health promotion interventions that are aimed through more traditional channels, such as community- and clinicbased settings.
									Violence	CDC’s BioBehavioral Surveys Questionnaires Modules Team				A deeper understanding of how the local social and cultural environment shapes online sexseeking preferences, content and behaviors is required to identify MSM with potential high-risk behaviors and risk of HIV
									Sexual Behaviors
									Substance Use	the AUDIT-C brief alcohol screen.
									Testing Behaviors	asked participants if they were ever tested
									Social Media Use
49	Lim, S., Haridah, A., Kien, K., Mohd, A., Adeeba, K., & Wong, L. (2019). A qualitative study of HIV "test-and-treat" experience among men who have sex with men in Malaysia. AIDS Education and Prevention, 31(3), 193-205. Retrieved from https://link.lis.curtin.edu.au/cgi-bin/ezproxy/ezpgateway.cgi?url=http://ovidsp.ovid.com/ovidweb.cgi?T=JS&CSC=Y&NEWS=N&PAGE=fulltext&D=cagh&AN=20193322630.	2019	Malaysia	Qualitative study	convenience sample		HIV+MSM	examine the barriers and facilitators to HIV testing and treatment among Malaysian MSM.			Barriers to testing include personal (perceived good health, fear of positive result, denial); social and structural factors (stigmatization by health providers and family, lack of information about free HIV testing and long wait time).	HIV testing and treament (“TEST-AND-TREAT” EXPERIENCE)	an exploratory qualitative study with a convenience sample: fndings are not generalizable to all HIV-positive MSM in Malaysia	Promoting benefits of regular testing and early treatment is needed to improve HIV care continuum among MSM in Malaysia.
				in-depth interviews	recruited from a teaching hospital	20					Barriers to treatment comprise personal factors (perceived HIV as incurable and treatment as complicated), social factors (HIV and homosexual stigma), and cost.		relied on self-reports for HIV treatment and barriers to treatment, topics that could be sensitive to social desirability bias.	Financial assistance should be provided to assist patients in coping with the high cost expenditures associated with the diagnosis and treatment of HIV.
					referral from two non-government organizations (NGOs)						facilitators to HIV treatment: encouragement from family members, friends, and health care providers played a critical role in treatment-seeking upon diagnosis of HIV.			urgent need to promote strategies to improve treatment literacy among MSM.
50	Robles, A. M. Q., & Canoy, N. A. (2019). Putting the “where” in HIV care: Unpacking narratives of antiretroviral therapy adherence among HIV-Positive men who have sex with men. Health and Place, 59. https://doi.org/10.1016/j.healthplace.2019.102204	2019	the Philipines	qualitative data from field visits	Purposive sampling	12	HIV+MSM	explores the spatial constitution of adherence to antiretroviral therapy (ART) by recasting therapeutic landscapes			for a stigmatized and perturbed HIV-positive body, adherence is maintained through (a) enduring discomfort in health-compromising spaces, (b) seeking privacy while navigating exposed spaces, and (c) striving for recovery in distanced spaces.	spatial constitution of adherence to antiretroviral therapy (ART)		future studies to give equal focus on the discursive-materialities of space, in an effort to holistically depict how expressive agencies are amplified, territorialized, and embodied
				semi-structured interviews,	recruited through two non-government organizations						Unfolding through this duality of a unsafe and safe home, adherence during this turbulent initiation phase is therefore structured as (a) longing for care and purpose in desolate spaces, (b) finding refuge and strength in comforting spaces, and finally (d) regulating mobility in public spaces.
											As employees, HIV-positive MSM who desire to remain adherent to their treatment must manage the demands of ART while coping with stigma and executing their work duties.
51	Ren, Z., Hood, R., Yang, C., Lu, X., Su, Q., & Tsingan, L. (2019). The effects of self-construal and the living environment on internalized homophobia among Chinese gay men. Journal of Men's Health, 15(3), e25-e34. https://doi.org/10.22374/jomh.v15i3.147	2019	China	Cross sectional study		521	Gay men	association between self-construal and homophobia according to the living environment using a sample of gay men	internalized homophobia.	Chinese Internalized Homophobia Scale	the self-construal type was differentially associated with internalized homophobia depending on the living environment of the study participants.	internalized homophobia.	the limitation of the scale.	Self-acceptance and compassion-focused practices should be explored as a way to help gay men adjust their conflicted self-construals.
				online questionnaire				internalized homophobia scale, self-construal items, and demographic characteristics.			Living in a high-tolerance area while having an independent self-construal was associated with lower internalized homophobia scores than living in a low-tolerance area		the cross-sectional design and the Internet-based self-report nature of the data	Future longitude study may help us to gain deeper understanding in regard with the phenomena
				Internet-based survey							self-construals was associated with higher internalized homophobia scores.		the representativeness of the sample.	Future research is needed to investigate these findings, including the use of qualitative methods, to identify their subjective experiences involved in the identity conflict and homophobia.
											The participants with conflicted self-identities experienced similar levels of homophobia regardless of where they lived.		the high level of education background of the participants may be overrepresented in the current Internet-based survey.
											The participants who lived in high-tolerance environments with independent or dependent self-construals experienced less homophob		the subjective experiences of participants are largely unspoken in terms of the current research method
52	Mburu, G., Tuot, S., Mun, P., Chhoun, P., Chann, N., & Yi, S. (2019). Prevalence and correlates of amphetamine-type stimulant use among transgender women in Cambodia. International Journal of Drug Policy, 74, 136-143. https://doi.org/10.1016/j.drugpo.2019.09.010	2019	Cambodia	National Integrated Biological and Behavioural Survey	respondent-driven sampling	1375	Transgender women	the prevalence and correlates of ATS use among transgender women in Cambodia.	measure socio-demographic characteristics, sexual behaviours, and substance use.	Cambodia Demographic and Health Survey (2014)	The most commonly reported illicit drug used by the survey participants was ATS (10.4%)	ATS use		developing and implementing additional harm reduction strategies tailored to ATS use among transgender women is needed
					80 seeds				measure experiences of genderbased discrimination and violence.	questionnaire from previous studies (ClementsNolle, Marx, Guzman, & Katz, 2001)	ATS use was more likely to occur among participants who: (1) were urban dwellers, (2) were 25 to 34 years old, 3) had low levels of education, (4) engaged in transactional sex, (5) inconsistently used condoms with commercial partners, (6) reported binge drinking, (7) had depressive symptoms, (8) had a feeling that co-workers/classmates were not supportive regarding their transgender identity, and…			Integration of HIV and mental health interventions into harm reduction programs is required.
									adverse childhood experiences.	Five questions were adapted from a brief screening version of the Childhood Trauma Questionnaire (Bernstein et al., 2003)
									Depressive symptoms	the Center for Epidemiologic Studies Depression scale (CES-D) (Radloff, 1977).
53	Chan, R. C. H., & Mak, W. W. S. (2019). Cognitive, regulatory, and interpersonal mechanisms of HIV stigma on the mental and social health of men who have sex with men living with HIV. American Journal of Men's Health, 13(5). Retrieved from https://link.lis.curtin.edu.au/cgi-bin/ezproxy/ezpgateway.cgi?url=http://ovidsp.ovid.com/ovidweb.cgi?T=JS&CSC=Y&NEWS=N&PAGE=fulltext&D=cagh&AN=20203134484.	2019	China (Hong Kong)	Cross sectional survey	referred by the nurses at the only community-based HIV clinic	206	HIV+MSM	examined the underlying psychological processes through which HIV stigma from the public and within the gay community influences the mental and social health of MSM living with HIV.	HIV stigma from the public.	Three items from Perceived Devaluation-Discrimination Scale (Link, Cullen, Frank, & Wozniak, 1987)	negative self-concept, maladaptive coping, and peer isolation mediated the effect of HIV stigma on mental and social health	Mental health	the cross-sectional nature of the study limits the establishment of causal relationships between the variables.	Cognitive-behavioral interventions can also be used to restructure negative self-beliefs and build adaptive emotion regulation skills, which can improve stigma-related health outcomes among MSM living with HIV.
				a self-report questionnaire					HIV stigma within the gay community.	Ten items developed by Courtenay–Quirk et al. (2006) and Chong et al. (2017)	the cognitive, regulatory, and interpersonal processes underlying HIV stigma and health.	Social health	relied on a nonprobability sample, which may restrict the generalizability of the findings.	Further works should build on the current study to estimate the relative contribution of HIV stigma and sexual stigma on the health of MSM living with HIV.
									Negative self-concept.	Two items by Marschall, Sanftner, and Tangney (1994)	Feeling intense HIV stigma from the public and within the gay community may render MSM living with HIV more vulnerable to negative self-concept, maladaptive coping, and peer isolation, which contribute to poor mental and social health.		focused on HIV stigma from the public and within the gay community and did not account for the stigma surrounding sexuality.
									Maladaptive coping.	Three items were adapted from the brief COPE (Carver, 1997)	HIV stigma within the gay community represents a significant risk factor for MSM living with HIV, and showed that the psychological mediation framework is a useful conceptual tool for explaining how stigma influences health outcomes in this population.
									Peer isolation.	The friend subscale of the Multidimensional Scale of Perceived Social Support (MSPSS) (Zimet, Dahlem, Zimet, & Farley, 1988)
									Mental health.	The 5-item World Health Organization Well-Being Index (WHO-5) (Psychiatric Research Unit, 1998
									Social health.	The social relationships subscale of Satisfaction With Life Scale (SWLS) (Test, Greenberg, Long, Brekke, & Burke, 2005)
54	Davis, J. D., Miles, G. M., & Quinley Iii, J. H. (2019). “Same same, but different”: A baseline study on the vulnerabilities of transgender sex workers in the sex industry in Bangkok, Thailand. International Journal of Sociology and Social Policy, 39(7-8), 550-573. https://doi.org/10.1108/IJSSP-01-2019-0022	2019	Thailand	Cross sectional study	purposive and “snowballing			deeper understanding of the vulnerability of transgender sex workers, including their trajectory into sex work and potential alternatives.	research instrument (demographics; relationships; personal and family finances; )	from a similar study, initially developed by Jasmir Thakur of the Samabhavana Society in Mumbai India and Glenn Miles.	81 percent of participants had entered the sex industry due to financial necessity		Data collected during interviews relied largely upon self-reporting.	considering how these societal factors impact ladyboys in the sex industry.
				Interviews		60			expanded section looking at the social stigma, exclusion, and discrimination.	questions were reviewed and scrutinized to ensure their relevance among transgender persons in Bangkok	a high vulnerability among transgender sex workers to physical and sexual violence		field researchers were limited to interviewing only those participants who were readily accessible in areas of data collection,	Need to look at a holistic range of issues that may be affecting their lives and development as persons, including emotional health and self-esteem, issues of stigma and discrimination and its effect on the options that are afforded to them in society.
				Mixed-methods					demographics; relationships; personal and family finances; social exclusion, prejudice, stigma and discrimination; migration and entrance into the sex industry; sexual history and sexual health; personal sexual history; substance abuse; violence and sexual abuse; income generation; dignity and future planning; and spirituality and existential well-being.	The final survey (closed and open ended questions)	fears of boyfriends finding out and no longer desiring to provide them with financial support, while others indicated fears of shame, gossip and non-acceptance from family members.			, it is essential that such groups promote and implement social dialogue with transgender persons (and other LGBTQ+ people) and employment organizations in different sectors to create sustained equality in the workplace for transgender persons.
											over one-third, involved instances in which the respondent was forced to have sex without a condom			It is crucial for advocacy to recognize and respect the unique differences between the “LGB” (lesbian, gay, bisexual) and the “T” (Transgender) within the LGBT+ community and be able to address their needs individually
											Stigma and social exclusion from family and friends were found to be a significant vulnerability			a constant need for further and better training of doctors and nurses in public health programs and hospitals, both rurally and within urban areas, to prevent stigmatization and ill-treatment of transgender individuals under their care
											limited in their career options through employment discrimination.			Service providers should work to adopt a more holistic model of healing and restoration through trauma-informed art therapy, such as the model used by BuildaBridge International
											More than half of the participants in this study cite being filmed or photographed for pornographic materials.			NGO and government need people trained to deal with sexual trauma, trauma-informed art therapy counselors, trainers on safe-informed migration.
											Bangkok natives have more connected social networks and families ties compared to those who have migrated			more research needs to be dedicated to a holistic approach to understanding the complexity of the daily challenges ladyboys face.
55	Closson, E. F., Colby, D. J., Thi, N., Cohen, S. S., Biello, K., & Mimiaga, M. J. (2015). The balancing act: exploring stigma, economic need and disclosure among male sex workers in Ho Chi Minh City, Vietnam. Global Public Health, 10(4), 520-531. https://doi.org/http://dx.doi.org/10.1080/17441692.2014.992452	2015	Viet Nam	Cross sectional	Recruitment by peer educators of The Life Centre, a non-governmental organisation			exploring motivations for sex work, patterns of sex work disclosure and experiences of social stigma			Low wages, unstable employment and family remittances were motivating factors for MSM in HCMC to sell sex.	stigma, economic need and disclosure	conducted using semi-structured interviews and did not include an ethnographic or storytelling component.	Further research is needed to explore how these types of social stigma overlap for MSWs in this context and others
				semi-structured qualitative interview.		23	MSW				enacted and felt social stigma due to both their involvement in sex work and engagement in same-sex sexual behaviour.		the sample was small and recruited from The Life Centre only.
				quantitative assessment					demographic and sexual risk	a brief 16-question	utilised stigma management techniques aimed at concealment of involvement in sex work.
											worry and guilt about not talking to their nonpaying primary sex partners about being involved in sex work, these concerns were trumped by their investments in the stigma management techniques used to conceal involvement in sex work.
56	Ganju, D., & Saggurti, N. (2017). Stigma, violence and HIV vulnerability among transgender persons in sex work in Maharashtra, India. Culture, Health & Sexuality, 19(8), 903-917. https://doi.org/http://dx.doi.org/10.1080/13691058.2016.1271141	2017	India	qualitative research		68	self-identified transgender persons (locally called hijras) engaged in sex work =MSW	transgender sex workers’ experiences of stigma and violence and explores their coping responses.			respondents face pervasive stigma and violence due to multiple marginalised social identities (transgender status, sex work, gender non-conformity), which reinforce and intersect with social inequities (economic and housing insecurity, employment discrimination, poverty), fuelling HIV vulnerability at the micro, meso and macro levels	Stigma, violence and HIV vulnerability	a sample of purposively selected respondents, and hence findings may not be generalisable to other contexts.	Community mobilisation interventions, offer a promising vulnerability reduction strategy to safeguard transgender sex workers’ rights and reduce HIV vulnerability.
				In-depth interviews	purposive and snowball sampling						felt and internalised stigma associated with psycho-social distress and low self-efficacy to challenge abuse and negotiate condom use; clients’ power in sexual transactions; establishing trust in regular partnerships through condomless sex; norms condoning violence against gender nonconforming persons; lack of community support; police harassment; health provider discrimination and the sex work e…		may also have been recall bias
				part of a larger mixed-methods study	facilitated by partnerships with local NGOs						respondents adopt coping strategies to shift power relations and mobilise against abuse.		a social desirability bias
				A semi-structured interview							transgender sex workers in Maharashtra, India, experience pervasive stigma and violence due to multiple marginalised social identities, which reinforce and intersect with social inequities, at the micro, meso and macro levels, fuelling HIV vulnerability.
57	Dutta, S., Khan, S., & Lorway, R. (2019). Following the divine: an ethnographic study of structural violence among transgender jogappas in South India. Culture, Health and Sexuality, 21(11), 1240-1256. https://doi.org/10.1080/13691058.2018.1555718	2019	India	ethnographic field research	though a community-based organisation (CBO)	41	Transgender (jogappas)	describe the effects of overlapping forms of structural violence surrounding education, subsistence, family life and attempts to access social and health services.			life stories also display a resourcefulness in coping with myriad forms of stigma, especially through their entrance into a religious community that venerates the goddess Yellamma.	Structural violence	monolithic a view of transgender psychologies and mental health problems.	should seek to attend to the diverse and distinctive cultural realities of different transgender communities throughout the region.
				in-depth ethnographic exploration	purposive and snowball sampling		self-identified as jogappas,				jogappas actively cope with, navigate, and even resist various forms of structural violence.
				daily fieldnote							becoming a jogappa marks them publicly as abject beings, affording them little social, economic and physical protection.
58	Burch, W. J., Hart, G. J., & Lim, S. (2018). A qualitative study of young men who have sex with men and multilevel factors related to HIV risks in Malaysia. AIDS Education and Prevention, 30(2), 85-95. Retrieved from https://link.lis.curtin.edu.au/cgi-bin/ezproxy/ezpgateway.cgi?url=http://ovidsp.ovid.com/ovidweb.cgi?T=JS&CSC=Y&NEWS=N&PAGE=fulltext&D=cagh&AN=20183190215.	2018	Malaysia	Qualitative	with the assistance of the Pink Triangle Foundation (PTF) and Kuala Lumpur AIDS Support Society (KLASS), the only two NGOs working with MSM and HIV-positive individuals in Kuala Lumpur.		Young men who have sex with men	understand the socio-cultural contexts related to HIV risk behaviors among YMSM in Malaysia			societal and internalized homophobia, an absence of sex education and difficulty accessing confidential HIV testing.	HIV risk behaviors	almost all participants were recruited by the PT Foundation, forming a limited sample in respect of participants who are familiar with the PT Foundation and/or live in the Kuala Lumpur area only.	practical measures to improve prevention and diagnosis of HIV, by promoting anonymous testing, medicalizing HIV testing in a nonjudgmental manner and directing funding to NGOs who already provide these services to YMSM.
				Semistructured interviews	advertized through NGO websites, email lists, and social media.	20					SOCIETAL HOMOPHOBIA: pervasive stigma against same-sex relationships in Malaysian society	Health (mental)	Demographic information was not obtained from all participants
					gay social networking applications Grindr and Jack’d						Negativity towards same-sex relationships from close family members		no Indian participants volunteered as they are considered a hard-to-reach population
					by face to-face contact	4	local service providers of sexual health services				lack of acceptance by their families causes low self-esteem and poor mental health, leading to risky behavior
											internalized homophobia and significant angst as they attempted to reconcile their religious background with their sexuality
											a lack of adequate sex education in the national school curriculum in Malaysia
											Embarrassment purchasing condoms in shops was a common
											The lack of easy-to-access, anonymous, and nonjudgmental testing
											most important reason avoiding government clinics was the lack of confidentiality
59	Anand, T., Nitpolprasert, C., Kerr, S. J., Muessig, K. E., Promthong, S., Chomchey, N., . . . Phanuphak, N. (2017). A qualitative study of Thai HIV-positive young men who have sex with men and transgender women demonstrates the need for eHealth interventions to optimize the HIV care continuum. AIDS Care, 29(7), 870-875. Retrieved from https://link.lis.curtin.edu.au/cgi-bin/ezproxy/ezpgateway.cgi?…	2017	Thailand	Qualitative study	randomly chosen MSM and TG (via telephone)	18	HIV-positive young men who have sex with men and transgender women	care challenges, identified how eHealth could address care needs, and elicited preferences for eHealth intervention			Participants reported struggling with individual and societal-level stigma which negatively impacted linkage to and retention in care, and antiretroviral therapy adherence	care challenges		Personalized and integrated eHealth interventions with interactive, user-driven structures, credible content, rewards for engagement, real-time counseling and reminder support could help overcome barriers YMSM and young TG face in traditional HIV healthcare systems and have the potential to improve care outcomes.
	https://www.tandfonline.com/doi/pdf/10.1080/09540121.2017.1286288?needAccess=true.										inadequate in-person support services and heavily relied on random online resources to fill information and support gaps, but sometimes viewed them as untrustworthy or inconsistent.	ART adherence	recruitment of Bangkok-based YMSM and young TG, the expectations and preferences for eHealth interventions may differ from those living in rural Thailand.
											Participants universally endorsed the development of eHealth resources and proposed how they could ameliorate individual-level fears over stigma and improve public perceptions about HIV
											stigma was a critical barrier to linkage to care and ART adherence among Thai behaviorally HIV-infected YMSM and young TG
60	Fan, W., Lu, R., Wu, G., Yousuf, M. A., Feng, L., Li, X., . . . Ruan, Y. (2016). Alcohol drinking and HIV-related risk among men who have sex with men in Chongqing, China. Alcohol, 50, 1-7.	2016	China	Cross sectional study	non-randomized sampling	391	MSM	estimate the prevalence of any alcohol use and heavy alcohol drinking using the Alcohol Use Disorders Identification Test (AUDIT) and its correlates among men who have sex with men (MSM),	HIV/AIDS related stigma and discrimination	The HIV/AIDSrelated stigma and discrimination scale was developed by Genberg and his colleagues (Genberg et al., 2008)	MSM who had used any alcohol in the previous year, and MSM who were heavy alcohol drinkers, were more likely to have had anal sex with male casual partners in the previous 6 months, to have been tested for HIV, and to have decreased scores on the scales of general self-efficacy, increased scores on the scales of stigma and discrimination.	Alcohol use	cross-sectional study design has potential methodological limitations	alcohol education and enhancement of mental health should be integrated into basic prevention services targeting MSM, such as HIV testing, condom promotion, and sexual risk reduction.
				A computer-assisted self-administered questionnaire					general self-efficacy	The general self-efficacy scale (Schwarzer & Jerusalem, 1995)	the one-year alcohol drinking rate among MSM in Chongqing was 23.0%, and heavy drinking defined by AUDIT-C in our study was 7.2%		based on self-reported questions about alcohol drinking, the answers are subject to social desirability.
											HIV-related stigma and discrimination were common among Chongqing MSM confirmed this correlation with alcohol use		MSM who participated in this study were volunteers recruited using non-randomized sampling
											lower GSES scores and/or higher stigma and discrimination scores were more likely to drink more frequently and drink excessively.		questions involving the previous 6 or 12 months could be influenced by recall bias.
61	Thompson, L. H., Khan, S., du Plessis, E., Lazarus, L., Reza-Paul, S., Hafeez Ur Rahman, S., . . . Lorway, R. (2013). Beyond internalised stigma: daily moralities and subjectivity among self-identified kothis in Karnataka, South India. Culture, Health and Sexuality, 15(10), 1237-1251. https://doi.org/10.1080/13691058.2013.818714	2013	India	a community-based participatory research approach (CBPR)			self-identified kothis (feminine men)	how social, cultural and moral processes create stigmatising conditions in the everyday lives of people.			Although confronting stigma and discrimination has become a hallmark in community mobilisation discourse, men who were involved in Avahan programme activities continued to articulate highly negative attitudes about their own sexualities in relation to various spheres of social life.	Stigmatising condition		need is a multidimensional programming that, along with a focus on behaviour change, attends to both the domain of domesticity (such as family and kinship) and that of larger social actors such as the state, public policy, global institutions and epidemiological discourses
				Semi-structured qualitative interviews	purposive sampling,	149 (39 transcripts because saturation in themes)	0.261745				an understanding of how to manage social stigma – by hiding their sexuality and by avoiding public expressions of femininity – developed over time
					recruited at hotspots that were identified by the community researchers						the family acts as a powerful site in the production of masculinity and heteronormative-patriarchal order in India, whose expectations tend to outweigh the individual needs and desires of men who have sex with men, resulting in immense distress, resentment and frustration
											Despite the challenges to addressing widely held societal beliefs and ‘norms’, there has been some documented success among community-based organisations in tackling social norms
62	Thi My Dung, L., Lee, P. C., Stewart, D. E., Thanh Nguyen, L., & Cuong Nguyen, Q. (2016). What are the risk factors for HIV in men who have sex with men in Ho Chi Minh City, Vietnam? - A cross-sectional study. BMC Public Health, 16(406). Retrieved from https://link.lis.curtin.edu.au/cgi-bin/ezproxy/ezpgateway.cgi?url=http://ovidsp.ovid.com/ovidweb.cgi?T=JS&CSC=Y&NEWS=N&PAGE=fulltext&D=cagh&AN=201…	2016	Viet Nam	a secondary analysis of Integrated Biological and Behavioural Surveillance (IBBS)	respondent driven sampling (RDS)	399	MSM	behavioural risk factors contribute to HIV infection		Vietnam Integrated Biological and Behavioural Surveillance (IBBS)	HIV prevalence (14.8 %) among the MSM	HIV infection	a cross-sectional survey, it is not possible to demonstrate a causal relationship between the risk factors and the outcome	More targeted and relevant HIV prevention programs for older and less educated MSM are urgently needed to address the key risk factors
				A cross-sectional design				socio-demographic characteristics, risk behaviours, sexual practices and risk perception for HIV infection			age and level of formal education completed, to be significantly associated with HIV infection.		questionnaire used were self-reported	identify locations and strategies where these high-risk individuals can be accessed as well as to reduce barriers related to social discrimination and stigma.
											participants who had anal sex with male partners (OR = 2.7, p < 0.05) and whose sexual partners injected drugs (OR = 2.24, p < 0.05) and who felt at risk of HIV infection (OR = 2.42, p < 0.01) had a higher risk of HIV infection.		information bias (such as under reporting, recall bias, non-disclosure and social desirability bias)	further research to identify strategies and opportunities to disseminate safe sex messages and condoms/lubricants.
											It is likely that as MSM get older they will have more chance of having been infected over time and therefore prevalence within older age will be higher than in the younger group		the actual proportion of refusal cannot be evaluated using RDS;	develop more targeted HIV prevention interventions for the MSM population.
											MSM with low or medium educational levels were significantly associated with HIV infection.		multiple recruiters due to the overlapping social networks/ peer groups among the seed participants	need to improve our understanding of their patterns of behaviour, risk practices and social networks and connections in order to develop more effective and targeted HIV control measures.
											“Bóng kín” MSM cannot be open about their sexuality due to stigmatisation and discrimination toward homosexuality		potential non-response bias, as well as “seeds selection” bias which might require RDS adjustment could still have occurred.
											the lack of association between marital status, sexual orientation and self-identity with HIV infection in this study, the risk of HIV transmission through married, bisexual and “Bóng kín” MSM to their homosexual and bisexual partners			multi-strategy HIV interventions for MSM and their partners who engage in drug use should be supported to reduce risk
											STI infection was high (21.3 %)			Peer support, additional targeted services such as IDU education and information sessions provided to MSM and associated support groups, needle exchange opportunities should be investigated
											STI was found to be a potential predictor for HIV infection			work is needed to reduce barriers related to social discrimination and stigma, supplementing existing efforts
											Older MSM, low educational levels, having anal sex with male partners, having sexual partners who inject drugs and self-reported feeling at risk of HIV infection were all associated with HIV infection			Further studies should be conducted within this hidden population in order to provide a better understanding of the context of MSM in Vietnam and to prevent the potential expansion ofHIV transmission among MSM in particular and, more broadly, to the general population.
63	Guadamuz, T. E., Goldsamt, L. A., & Boonmongkon, P. (2015). Consent Challenges for Participation of Young Men Who Have Sex With Men in HIV Prevention Research in Thailand. Ethics & Behavior, 25(2), 180. https://doi.org/http://dx.doi.org/10.1080/10508422.2014.949721	2015	Thailand	community-engaged study			parents and YMSM younger than 18 years	barriers and facilitators related to minors’ participation in HIV prevention research.			Although gender and class differences emerged, mothers and fathers were generally accepting of research to reduce HIV risk but not in favor of waiver.	participation in HIV prevention research.	socially desirable answering by both parents and YMSM	investigators conducting research on youth in Thailand and other developing countries
				Culturally sensitive focus group discussions		11 (total 33)					parents were generally receptive to granting permission for their children to participate in studies that would provide their children fair access to information and knowledge, irrespective of the socially sensitive nature related to the studies.			(a) serve on the IRB and bring expertise about youth’s developing consent capacity to board discussions
				in-depth interview		3					fathers were more hesitant than mothers to permit their children’s participation in gay-themed studies			(b) convene and draw on the wisdom of community advisory boards to guide culturally sensitive and ethically appropriate human subjects procedures
											professional parents were more cautious than nonprofessional parents.			(c) become familiar with local laws and regulations regarding minors and age of consent
											YMSM in general want to be a part of research studies issues they care about like gay-themed studies, violence, and drug abuse.			(d) pilot ethical procedures by conducting small-group discussions with prospective participants to better understand the risks and benefits of study participation, and
											most parents did not favor the waiver of parental permission			(e) incorporate into publications data reflecting participant attitudes or responses to ethical procedures to contribute to an empirical data base to inform future human subjections protections.
64	Hussain, T., Kulshreshtha, K. K., & Yadav, V. S. (2018). Prevalence of HIV and syphilis infections among men who have sex with men attending an integrated counseling and testing centre at Agra: Comparison with studies in other regions of India. Journal of HIV/AIDS and Social Services, 17(4), 353-368. https://doi.org/10.1080/15381501.2018.1463119	2018	India	Cross sectional study	MSMs attending an Integrated Counseling & Testing Centre (ICTC	277	MSM	seroprevalence and risk factors for HIV and syphilis infections among a group of MSMs attending an Integrated Counseling & Testing Centre (ICTC			The prevalence of HIV and syphilis infections among the MSMs are 11.9% (33/277) and 11.1% (31/277),	HIV prevalance	all behaviors were self-reported and therefore, might be biased toward desirable reporting in the society.	public health interventions aimed at reduction of risky behavior, education and counseling to urge them to seek health care advice
					nonrandom convenience						There were 70% of HIV-positive MSMs, and 87% of those having sexually transmitted diseases (STDs) were unmarried and had multiple partners. Some of the MSMs were married and in bisexual relationships, and they might serve as an important bridge population between men and women.	syphilis prevalence	nonrandom convenience cannot be generalized to all MSMs in Agra	Interventions that target alcohol and substance use, sexual risk behavior, condom uses, and focus on behavioral risks, internalized stigma and not cultural identity and that are acceptable in the mainstream society
											Despite a high incidence of STDs in MSMs, these individuals hesitated in providing information to the counselors at ICTC, ART centers, and the STD clinics due to fear of family, society, and the law.			Further research on the linkages between identity, sexual risk behavior, coinfections and psychosocial risk factors among these and other subgroups of men practicing same sex behavior are required in India.
65	Zhang, J., Zheng, L., & Zheng, Y. (2017). Moral and sexual disgust suppress sexual risk behaviors among men who have sex with men in China. Frontiers in Psychology, 7(JAN). https://doi.org/10.3389/fpsyg.2016.02045	2017	China	Cross sectional study	recruited from the Internet via a Chinese survey website (www.sojump.com)	584	MSM	relationship between disgust sensitivity and sexual risk behavior among MSM	participants’ disgust sensitivity	Three Domain of Disgust Scale: 21 items (Tybur et al., 2009).	moral disgust was positively associated with condom use	condom use and the number of sex partners.	all of the measures relied on participants’ ability to recall their experiences during the past 6 months, recall bias was undoubtedly present when they reported them.	Moral and sexual education should be incorporated in future strategies for HIV prevention and encouragement of safe sex behaviors among MSM in China.
											MSM who had higher moral disgust being more likely to use condoms than others did		merely investigated the association between disgust sensitivity and sexual risk behaviors in MSM	examine the relevance of other influencing factors of sexual risk behaviors, such as sexual arousal, sensation seeking, attitudes toward condom use, or substance use, to disgust sensitivity.
											Sexual disgust was positively associated with the number of sex partners,		the majority of participants were students recruited from the Internet, which might have resulted in selection bias.	further expansion of mental health infrastructure will be required
											MSM who had higher sexual disgust having fewer male sex partners than others did.		because most MSM encounter high levels of stigma and prejudice, they often avoid reporting their unsafe sex experiences.	to counter stigma and minority stress, peer support interventions from other transgender women should be strengthened.
											Sexual and moral disgust sensitivity significantly predicted HIV testing.
											Internalized homophobia is another key factor contributing to risky sexual behaviors for MSM in China.
66	Yi, S., Tuot, S., Chhim, S., Chhoun, P., Mun, P., & Mburu, G. (2018). Exposure to gender-based violence and depressive symptoms among transgender women in Cambodia: Findings from the National Integrated Biological and Behavioral Survey 2016. International Journal of Mental Health Systems, 12(1). https://doi.org/10.1186/s13033-018-0206-2	2018	Cambodia	Cross sectional	the respondent-driven sampling method	1375	transgender women	relationship between gender-based violence and depressive symptoms	Depressive symptoms	the Center for Epidemiologic Studies Depression scale (CES-D).	45.0% of the participants had depressive symptoms	Depressive symptoms	a cross sectional study, and therefore causation may not be inferred from our findings	a combination of service and policy interventions
				Integrated Biological and Behavioral Survey 2016					experiences of physical abuse, emotional abuse, sexual abuse, physical neglect, and emotional neglect during the time when they were growing up.	the Childhood Trauma Questionnaire to measure adverse childhood experiences [29].	21.8% had severe depressive symptoms.
									study sites (urban, rural), age, perceived gender identity, marital status, main occupation, average income in the past 6 months, duration living in the current city, completed years of formal education, and perceived family economic status.	Cambodia Demographic and Health Survey [25]	transgender women with depressive symptoms remained significantly more likely to report several negative experiences of gender-based violence such as a feeling that co-workers or classmates were not supportive regarding their transgender identity (AOR = 2.00, 95% CI = 1.22–3.28), having difficulties in getting a job (AOR = 1.67, 95% CI = 1.29–2.16), having been denied or thrown out of housing (AO…		sampling strategy focused on regions with highest concentration of transgender women and HIV, leaving out other areas with fewer transgender women and lower burden of HIV.may not be generalizable to all transgender women in Cambodia.	include training and sensitization of trained and lay health providers in screening for depressive symptoms and integration of mental health services into facility- and community-based HIV services with enforcement of policies and laws that protect the rights of transgender women against gender-based violence.
									sites (urban, rural), age, perceived gender identity, marital status, main occupation, average income in the past 6 months, duration living in the current city, completed years of formal education, and perceived family economic status.		Regarding their childhood experiences, transgender women with depressive symptoms remained significantly more likely to report that someone had tried to touch them or make them touch in a sexual way when they were growing up (AOR = 2.08, 95% CI = 1.61–2.68).		utilized a self-reporting questionnaire to gather sensitive data on gender-based violence and mental health, which may have introduced social desirability bias.	HIV services need to be strengthened and adapted so as to identify and be responsive to mental health needs of transgender women in the country.
									Experiences of gender-based violence	previous studies [12, 28]	transgender women with depressive symptoms were more likely to have experienced difficulties in accessing health services.			training and sensitization on mental health is essential to ensure that trained health providers can competently provide mental health services without stigmatizing attitudes.
67	Xu, X., Sheng, Y., Khoshnood, K., & Clark, K. (2017). Factors predicting internalized stigma among men who have sex with men living with HIV in Beijing, China. [References]: JANAC: Journal of the Association of Nurses in AIDS Care. Vol.28(1), 2017, pp. 142-153.	2017	China	cross-sectional study	convenience sampling	277	men who have sex with men living with HIV (MSMLWH)	internalized stigma and examined its potential predictors	Internalized stigma	the Internalized Stigma of AIDS Tool (ISAT), originally developed by Phillips, Moneyham, and Tavakoli (2011).	intermediate high level ofinternalized stigma in these men	internalized stigma	use of convenience sampling confined data collection to two hospital sites. Our findings may only be generalizable to MSMLWH who seek medical care.	Cognitive reconstruction interventions should be developed to change negative stereotypes and reduce internalized stigma, and information and emotional support should be provided to develop mastery, foster coping skills for internalized stigma, and alleviate negative affect.
									Mastery	the 7-item Mastery Scale-Chinese version indicating self-control over one’s life (Pearlin, Lieberman, Menaghan, & Mullan, 1981); Chen and colleagues (2013)	higher levels ofstereotypes, negative affect, older age, lower levels of mastery, and limited information and emotional support were significant predictors of internalized stigma.		more than half of MSMLWH in our study were diagnosed with HIV within the previous 2 years, the confirmation of predicting factors of internalized stigma in MSMLWH may be affected by limited time living with HIV.	MSMLWH of older ages need more attention in stigma reduction programs.
										Social support	the Medical Outcomes Study Social Support Survey (MOSSSS)			Information and emotional support should be provided to help develop mastery, support coping skills, and alleviate negative affect.
										Emotion	the Positive and Negative Affect Scale, Chinese version (Huang, Yang, & Ji, 2003; Watson, Clark, & Tellegen, 1988).
68	Wu, F., Zhang, A., Babbitt, A., Ma, Q., Eyal, N., Pan, X., . . . Tucker, J. D. (2018). Overcoming HIV stigma? A qualitative analysis of HIV cure research and stigma among men who have sex with men living with HIV. Archives of Sexual Behavior, 47(7), 2061-2069.	2018	China	an exploratory qualitative study.	a purposive sample	26		examine how men who have sex with men(MSM)living withHIVinGuangzhou,ChinaperceiveHIV cure research and its potential impact onMSMand HIV stigma.			HIV cure may have a limited impact on MSM-related stigma.	perceptions of HIV cure	an exploratory qualitativestudy	Comprehensive measures to reduce stigma are needed
				in-depth interviews				perceptions of HIV cure research and the potential impactofanHIVcureontheirlives			most stigma toward MSMwas linked to stereotypes of promiscuity and high rates of sexual transmitted diseases in the MSM community and might persist even after a cure.	impact of an HIVcure on thei rlives	Studyparticipantswererecruitedthroughaconvenience sample and do not represent a diverse range of sociodemographic characteristics.	theneedtodevelopinterventions to reduce stigma among key populations living with HIV that go beyond addressing HIV-related stigma
											an HIV cure could substantially reduce enacted, anticipated, and internalized stigma associated with HIV.		someofourinterviews werebrief,whichcanhaveanimpactonhowdeeplyweareableto probe on those participants’ experiences and challenges	theneed for furtheranthropologicalresearchonperceptionsofHIVcure.
											MSM living with HIV in Guangzhou, China, experienced multilayered stigma related to their HIV status and their MSM identity		the early stage ofresearch toward acuremakesmuchofthesediscussionshypothetical	Stigmaisnotasimpleconceptandrequiresfurtherresearch to better understand how it is experienced and understood.
													only analyzed perceptions byMSMliving with HIV,which excludes valuableperspectives from their family members, friends, and care providers.	comprehensive measures are needed to identify and develop effective strategies to alleviate both HIV andMSM stigma.
													stakeholder perceptions about a potential future HIV cure are inherently uncertain, given the early state ofthe science
													much ofthe cure-related work currently being pursued is on HIV remission and not a sterilizing cure.
													didnotfocus on gay identity, although this may impact their responses andmay influencehowMSMperceiveMSMstigma.
69	Oldenburg, C. E., Biello, K. B., Colby, D., Closson, E. F., Thi, M., Thi, N., . . . Mimiaga, M. J. (2014). Stigma related to sex work among men who engage in transactional sex with men in Ho Chi Minh City, Vietnam. International Journal of Public Health, 59(5), 833-840.	2014	Vietnam	a quantitative behavioral and psychosocial survey	recruited by peer health outreach workers from the Life Centre, a Vietnamese nongovernmental organization working with MSM	300	MSWs	understand factors related to sex work-related stigma among Vietnamese MSW	Stigma associated with sex work	six questions, each on a 4-point Likert scale; according to three different types of stigma: enacted, felt, and self-stigma (Herek 2007)	Factors associated with increased stigma included having disclosed sexual orientation to healthcare workers (b 1.75, 95 % CI 0.69–2.80), meeting clients in the street/park (b 1.42, 95 % CI 0.32–2.52), and having been forced to have sex without a condom (b 2.36, 95 % CI 1.27–3.45).	sex work-related stigma	cross-sectional, so it is difficult to assess temporal trends with factors associated with stigma.	Future HIV prevention interventions with MSW should address stigma related to sex work as an important contextual barrier to participation in such programs, in order to ensure that these interventions meet MSWs’ needs.
					A venue-based convenience method for sampling			understand how sex work-related stigma affects mental health and vulnerability to HIV,	Depression	the 10-item Center for Epidemiologic Studies Depression Scale (CES-D 10) (Zhang et al. 2012).	Factors associated with decreased stigma included meeting clients via the telephone or internet (b −1.26, 95 % CI −2.39 to −0.12) and receiving financial support from family or friends (b −1.31, 95 % CI −2.46 to −0.17). Stigma was significantly associated with increased odds of depression (AOR 1.07, 95 % CI 1.01–1.15).	depression.	collected via selfreport, and thus are subject to recall and social desirability bias.
											A large proportion of participants in this study reported experiencing stigma related to sex work		convenience sampling, and thus it may not be representative of the broader population of MSW
													a validated scale for assessing sex work-related stigma is not available for this population
70	Wei, C. Y., Yan, H., Yang, C., Raymond, H. F., Li, J., Yang, H., . . . Stall, R. (2014). Accessing HIV testing and treatment among men who have sex with men in China: A qualitative study. AIDS Care, 26(3), 372-378. https://doi.org/http://dx.doi.org/10.1080/09540121.2013.824538	2014	China	qualitative study	Purposive sampling		MSM	identify barriers and facilitators to HIV testing and treatment among Chinese MSM			Major barriers to testing included gay- and HIV-related stigma and discrimination, relationship type and partner characteristics, low perception of risk or threat, HIV is incurable or equals death, concerns of confidentiality, unaware that testing is offered for free, and name-based testing.	barriers and facilitators to HIV testing and treatment	this was an exploratory qualitative study with a convenience sample Our findings are not generalizable, although participants were diverse in terms of sociodemographic characteristics	more educational and promotional activities within MSM communities and among the general public are needed.
				FGDs	convenience sample	7 (49)					Key facilitators of testing included engaging in high-risk sex, sense of responsibility for partner, collectivism, testing as a part of standard/routine medical care, MSM-friendly medical personnel, increased acceptance of gay/bisexual men by the general public, legal recognition and protection of homosexuals, and home self-testing		did not ask participants’ HIV status due to the FG methodology	Additional qualitative studies with HIV-positive MSM should be conducted and explore issues of access to care, retention in care, and adherence to treatment.
											Barriers to treatment included negative coping, nondisclosure to families, misconceptions of domestically produced antiretroviral drugs (ARVs) and the benefits of treatment, and costs associated with long-term treatment.			promotional activities should be MSM-specific and be conducted at both physical and virtual MSM venues.
											Facilitators of treatment included sense of hopefulness that a cure would be found, the cultural value of longevity, peer social support and professional psychological counseling, affordable and specialized treatment and care, and reduced HIV-related stigma and discrimination.			Anti-HIV stigma campaigns should promote relatable and positive images of PLWHA.
71	Willie, T. C., Chakrapani, V., Hughto, J. M. W., & Kershaw, T. S. (2017). Victimization and Human Immunodeficiency Virus-Related Risk among Transgender Women in India: A Latent Profile Analysis. Violence and Gender, 4(4), 121-129. https://doi.org/10.1089/vio.2017.0030	2017	India	cross-sectional study	convenience sample	299	transgender women (TGW)	experiences of victimization among TGW.	the frequency of past-year transgender identity stigma	the 14-item Transgender Identity Stigma scale (Chakrapani et al. 2017b).	the type and severity of victimization: (1) Low victimization, (2) High verbal police victimization, (3) High verbal and physical police victimization, (4) Moderate victimization, and (5) High victimization.	the type and severity of victimization:	these analyses were conducted using cross-sectional data, which limit causal inferences (i.e., sexual risk may have occurred before victimization).	national campaigns can be implemented to change the societal attitudes, norms, and behaviors of individuals using violence and discrimination toward Indian TGW such as family, employers, landlords, and police.
									five variables: (1) alcohol use before sex, (2) inconsistent condom use with a male regular partner, (3) inconsistent condom use with a male casual partner, (4) inconsistent condom use with a male paying partner, and (5) multiple sexual partners.	Sexual risk score	While controlling for age, education, income, HIV status, and marital status, results revealed that TGW in the moderate victimization and high victimization profiles had higher sexual risk than TGW in the low victimization and high verbal police victimization profiles.		these analyses relied on self-reported data, which may lead to underreporting (i.e., social desirability)	Future studies should use prospective study designs to strengthen our findings.
											TGW in high verbal and physical police victimization profile had higher sexual risk than TGW in low victimization profile		the study was not an exhaustive list of all types of violence (e.g., childhood abuse	future research to use objectively verifiable measures of HIV status like rapid antibody and//or serologic HIV testing.
													a diverse sample of TGW connected to nongovernmental organizations was recruited using convenience sampling, which may limit generalizability to the larger population of Indian TGW.	Future research should examine the prevalence of other forms of interpersonal violence, including violence within trans communities
72	Gibson, B. A., Brown, S. E., Rutledge, R., Wickersham, J. A., Kamarulzaman, A., & Altice, F. L. (2016). Gender identity, healthcare access, and risk reduction among Malaysia's mak nyah community. Glob Public Health, 11(7-8), 1010-1025. https://doi.org/10.1080/17441692.2015.1134614	2016	Malaysia	qualitative study	convenience sampling at communitybased organisations and through peer referral		Transgender women (TGW)	understand how the identities of TGW sex workers shapes their healthcare utilisation patterns and harm reduction behaviours.			TGW identity is shaped at an early age followed by incorporation into the mak nyah community where TGW were assisted in gender transition and introduced to sex work.	healthcare utilisation patterns and harm reduction behaviours.	data is descriptive and cannot be extrapolated to the entire TGW sex worker population nor the TGW population as a whole.	social-network-based prevention and healthcare engagement strategies should be considered and if efficacious, expanded more broadly.
				In-depth, semistructured interviews		21	mak nyah sex workers	explore the topics of health behaviours, healthcare access, substance use, violence, and discrimination			While healthcare was accessible, it failed to address the multiple healthcare needs of TGW.		findings may not be representative of the experience of all mak nyah who may not have access to clinical services, HIV prevention and/or related education	Culturally sensitive education and supportive services are also necessary and should include providers in healthcare settings.
											Pressure for gender-affirming health procedures and fear of HIV and sexually transmitted infection screening led to potentially hazardous health behaviours.		Kuala Lumpur is an urban and more secular area ofMalaysia and mak nyah may be more repressed, stigmatised and discriminated against elsewhere
													sample consists of predominately Malay and Indian mak nyah and thus, these results may not be characteristic of other ethnic communities in Malaysia, such as the Chinese.
73	He, H., Lv, F., Zhang, N. N., Wu, Z., Liao, Q., Chang, Z., . . . Yang, J. (2017). Look into the HIV epidemic of gay community with a socio-cultural perspective: A qualitative study in China, 2015-2016. PLoS ONE, 12(1). https://doi.org/10.1371/journal.pone.0170457	2017	China	Qualitative study	The local centers for disease control and prevention (CDC) and MSM serving non-governmental organizations (NGO) approached prospective participants through their networks and referred		self identified gay men	investigate how socio-cultural factors influence gay men’s sexual beliefs and behaviors			influenced by Chinese traditional culture, gay men have conflicts on self-identity, which led to low self-acceptance and negative attitude on sex, and huge socio-psychological stress	gay men’s sexual beliefs and behaviors	recruited only in eight sites, it is possible that results are not easily generalizable to other parts ofthe country	targeted efforts towards effective sex education and further inclusion of socio-cultural perspectives in HIV/AIDS interventions for gay men.
				In-depth semi-structured interviews		61					a generational differences within gay community was observed, reflected in varied sexual attitudes and practices as well as way for approaching new friends, both of which have implications and challenges on HIV control and prevention		recruiters were the link which enabled us to reach those who might otherwise have refused participating due to stigma and prejudice surrounding research topics.	HIV prevention intervention should go beyond merely condom promotion and HIV test promotion to sensitively address issues ofstigma towards the gay community
											socio-cultural barriers, including open minds towards casual sex and nonmonogamous relationship, and low priority of health demands were widely observed and led to negative coping with AIDS among gay community		relies on the recruiters’ personal networks and is potentially not representative ofthe target population.	prevention strategies should be better designed for gay men’s needs rather than merely for HIV prevention.
														effective education is imperative to better equip individuals with knowledge such that they may engage in safer sexual and other risk behaviors
														.
74	Ha, H., Risser, J. M. H., Ross, M. W., Huynh, N. T., & Nguyen, H. T. M. (2015). Homosexuality-related stigma and sexual risk behaviors among men who have sex with men in Hanoi, Vietnam. [References]: Archives of Sexual Behavior. Vol.44(2), 2015, pp. 349-356.	2015	Vietnam	cross-sectional study	respondent-driven sampling (RDS)	451	MSM	examined the associations between three forms of homosexuality-related stigma (enacted, perceived, and internalized homosexual stigmas) with risky sexual behaviors,andtodescribe themechanismsoftheseassociations,	Sexual risk behaviors	(a) no risk, (b) low risk, (c) moderate risk, and (d) high risk. with reference to Ostrow, DiFranceisco, and Wagstaff (1998) and Preston et al. (2004)	Compared to those who had no enacted homosexual stigma, menhavinglowandhighlevelsofenacted homosexual stigma, respectively, were 2.23 times (95% CI 1.35–3.69) and 2.20 times(95%CI1.04–4.76)morelikelytoengageinhighlevelsof sexual risk behaviors.	Sexual risk behaviors	data were from Hanoi, which may not be representative of other, smaller cities inVietnam.	the need for provision of coping skills against stigma to the gay communityandaddressingdrinkinganddruguseamongMSM
					respondent-driven sampling analysis tool (RDSAT) program (www.respondentdrivensampling.org)				Homosexuality-related stigma	adapted from previousstudiesconductedinChina(Liu,Feng,&Rhodes,2009; Neilands, Steward, & Choi, 2008) and piloted with Vietnamese MSMinHanoi(Ha,Ross,Risser,&Nguyen,2013).	Participants were young and single; most had attended at least some college.		it is possible that somemen chose not to participate in our study due to fears of stigma and discrimination, and that youngMSMmay bemore visible in Vietnam than older MSM	important to empower the gay community with coping skills against stigma, so that we can prevent the negative impacts of homophobic cultures,andaddressdrugandalcohol use, toultimatelyimprove the effectiveness ofHIV/AIDS prevention program
										three forms: enacted homosexual stigma (enacted stigma), perceived homosexual stigma (perceived stigma), and internalized homosexual stigma (internalized stigma)	was an indirect effect of perceived homosexual stigma and internalized homosexual stigmaonsexual riskbehaviors throughdepressionanddrugand alcohol use.		did not collect data on other psychosocial factors such as self-efficacy, avoidant coping, and cognitive escape,
									Depression status	the Center for Epidemiologic Studies Depression Scalewith 20 items(CESD-20)(Radloff, 1977).
									Alcohol use	the 10-item Alcohol Use Disorder Identification Test scale (AUDIT-10) developed by theWorldHealth Organization (2001)
									Drug use	a binary variable indicating if men reported using any ofthe following illicit substances:marijuana, ecstasy, methamphetamine,ketamine,cocaine,andheroinwithin30days prior to the survey.
									Knowledge about HIV/AIDS	25 true/false questions
75	Koo, F. K., Chow, E. P., Gao, L., Fu, X., Jing, J., Chen, L., & Zhang, L. (2014). Socio-cultural influences on the transmission of HIV among gay men in rural China. Cult Health Sex. https://doi.org/10.1080/13691058.2014.883643	2014	China	Qualitative study	purposive sampling	15	men who have sex with men	reveal the complex processes through which such men manage their sexuality, family responsibilities and sexual behaviours			The Chinese traditional moral code, family values and gender roles that form the crucial components of Confucianism were reflected in the participants’ efforts to maintain familial and social harmony through a compromised form of sexual partnership	men manage their sexuality, family responsibilities and sexual behaviours	a small sample of men from one rural area may not be representative of all Chinese rural	Reducing the stigma and social prejudice associated with male same-sex sexual relations is essential for any culturally sensitive HIV-prevention programme to succeed in rural China.
				Face-to-face in-depth interviews							mixed experience of social stigma, sexual naivete´ and ignorance of HIV and sexually transmitted infections (STIs).		study involved only two ethnic Yi participants,	Future study on Chinese men who have sex with men with Yi ethnicity will be necessary to contrast differences in perception, experiences and risk behaviours between ethnic Yi and ethnic Han men
											Under cultural and family pressure, men who have sex with men entered heterosexual marriages with the intention of maintaining a balance between their collectivist (familial) obligations and their individualistic (same-sex sexual) desires.		pressure and stress of heterosexual marriage may have direct and deleterious effects on mental and physical well-being	further in-depth analysis by age, marital status and employment (especially among peasants) would make a significant addition to the field.
											the opaque nature of their concurrent sexual relationships may endanger their personal health and accelerate HIV and STI transmission.
76	Guo, Y., Li, X., Liu, Y., Jiang, S., & Tu, X. (2014). Disclosure of same-sex behavior by young Chinese migrant men: context and correlates. Psychol Health Med, 19(2), 190-200. https://doi.org/10.1080/13548506.2013.793367	2014	China	Cross sectional survey	recruited through peer outreach	307	migrant MSM	explore the disclosure of same-sex behavior by men who have sex with men (MSM) to different groups of people (i.e. family, friends, coworkers, and doctors) and the associated sociodemographic, behavioral, and psychosocial factors.	Social capital	Three subscales measured by 14 questions	Most MSM disclosed their same-sex behavior to friends (69%), followed by family (25%), coworkers (25%), and doctors (24%).	the disclosure of same-sex behavior	multiple sampling methods, our sample remains a convenience sample	. Future HIV/STD intervention needs to take into account factors relevant to their selective disclosure to different audiences.
				self-administered survey	informal social network				Acculturation	Five subscales, measured by 20 items	Factors associated with disclosure to friends included higher levels of perceived stigma, social capital and acculturation in Beijing, and suspecting partner to have a sexually transmitted disease (STD).		did not distinguish the sexual orientation of friends they disclosed to.	Future HIV/STD intervention needs to take into account the influential factors related to their selective disclosure to different audiences.
				a paper-based survey	the Internet				Perceived and internalized stigma	homosexuality-related stigma (i.e. perceived stigma) was measured by 10 items	Factors associated with disclosure to family included lower levels of internalized stigma, higher levels of acculturation in Beijing, and both risk and protective behavioral factors.		did not differentiate those who had contact with healthcare providers but chose not to disclose, as opposed to those who had no contact, and therefore no opportunity to disclose, nor did we collect data on those who had contact about an issue unrelated to sexual health.
					venue-based sampling				HIV-related risk behavior		MSM who disclosed to coworkers reported having worked in more cities, living with coworkers, and lower levels of social capital in Beijing		the measurements of social capital and acculturation among Chinese migrant MSM need to be further validated in future studies.
					convenience sample						Disclosure to doctors was related to STD infection, sex partner, and sociodemographic factors
77	Khan, S. I., Khan, M. N. M., Hasan, A. M. R., Irfan, S. D., Horng, L. M., Chowdhury, E. I., & Azim, T. (2019). Understanding the reasons for using methamphetamine by sexual minority people in Dhaka, Bangladesh. Int J Drug Policy, 73, 64-71. https://doi.org/10.1016/j.drugpo.2019.07.009	2019	Bangladesh	exploratory qualitative study	maximum variation sampling approach (Patton, 2015) in order to include MSM, MSW and hijra, with diverse socio-demographics and varying sexual practices.		MSM and hijra	explore the underlying reasons for methamphetamine use among MSM and hijra in Bangladesh			For sex workers, increased sexual pleasure and consequent ability to take more clients increased their income.	reasons for methamphetamine use	non-probabilistic purposive sampling	the relationship between methamphetamine use and gender roles could be an intriguing area for further exploration,
				in-depth interviews	This sampling approach was chosen in order to identify and describe the themes that are common to a small diverse sample (Patton, 2002, 2015).	30					For panthis, methamphetamine enhanced feelings of masculinity and sexual prowess.			Appropriate harm reduction interventions cannot be designed if the depth and complexities of these underlying reasons are not conceptualized and considered in a culturally sensitive manner.
				FGD	a snowball sampling approach was used in order to reach and interview the study participants.	6					Kothis were able to feel more feminine due to their ability to receive multiple partners each night.			national and international policy-level stakeholders will need to address methamphetamine use with evidencebased approaches in order to implement more effective policies.
											For all participants, methamphetamine restored self-esteem and relieved the stress resulting from stigma
78	Mitchell, E., Lazuardi, E., Rowe, E., Anintya, I., Wirawan, D. N., Wisaksana, R., . . . Bell, S. (2019). Barriers and enablers to HIV care among waria (transgender women) in Indonesia: a qualitative study. AIDS Education and Prevention, 31(6), 538-552. Retrieved from https://link.lis.curtin.edu.au/cgi-bin/ezproxy/ezpgateway.cgi?url=http://ovidsp.ovid.com/ovidweb.cgi?T=JS&CSC=Y&NEWS=N&PAGE=fulltex…	2019	Indonesia	A QUALITATIVE STUDY	purposive sampling			barriers and facilitators to HIV care among waria in Indonesia.			Barriers to accessing HIV care services included perceptions of health and HIV treatment, confidentiality and stigma concerns, and poor access to health insurance.	barriers and facilitators to HIV care	recruitment of participants was largely conducted through NGOs and, as such, participants likely faced less barriers to engaging in services.	future research could focus on waria under 30 years of age and those who live in parts of Indonesia where health infrastructures and NGOs supporting transgender women are more limited.
				The primary means of data collection was focus groups,	different stages of engagement with HIV services along the cascade of care: those with HIV infection currently undertaking treatment with ART; with HIV not on ART; accessing HIV services (HIV status unknown); and not accessing HIV services (HIV status unknown).	9 (39)	Transgender women (waria)	experiences and views on HIV prevention, testing, treatment initiation, and treatment adherence.			Facilitators to HIV care included recognition of health and perceived susceptibility, perceptions of treatment benefits and consequences of non-adherence, access to social support, and patient-friendly services.		The three study sites were in large urban areas with readily available HIV care services and NGOs equipped to support transgender women	funding NGOs to employ outreach workers to support waria with HIV care, should be a focus of Indonesia’s response to HIV going forward.
				individual interviews arranged when participants expressed discomfort about group-based sessions or were unable to attend the designated focus group.	to recruit waria who had never engaged with HIV services, a snowball sampling technique (Patton, 2002)	3							It is probable that waria outside urban areas where HIV services and social support is more limited may face additional barriers to engaging in HIV care.
79	Yang, J. P., Simoni, J. M., Dorsey, S., Lin, Z., Sun, M., Bao, M., & Lu, H. (2018). Reducing distress and promoting resilience: a preliminary trial of a CBT skills intervention among recently HIV-diagnosed MSM in China. AIDS Care, 30(sup5), S39-s48. https://doi.org/10.1080/09540121.2018.1497768	2018	China	3-session CBT skills-based intervention	An advertisement for the research study with contact information for research staff was posted in the waiting room.	10	recently diagnosed MSM	hybrid effectiveness-implementation trial assessing pre–post mental health outcomes as well as feasibility, acceptability, and appropriateness information.	brief measure of depression severity for use in primary care settings (Kroenke, Spitzer, & Williams, 2001); the Chinese version has been validated as well (Yeung et al., 2008).	Patient health questionnaire (PHQ-9)	Paired-samples t tests demonstrated significant reduction in HIV-related distress, depression, problems with adjustment, as well as improvements in resilience, and perceived social support.	effectiveness-implementation trial	the sample size was small and a convenience sample, suggesting that generalizability may be limited.	Future research may take advantage of experimental design including a control sample receiving treatment as usual to ensure that differences do not arise simply due to assessment.
				Survey, part of a community trial				study examining a behavioral intervention to reduce HIV-related distress and improve coping and resilience among recently diagnosed MSM in China.	a measure of problems in general psychological adjustment that assesses emotion distress (depression, anxiety, and anger) and related interference (impact on self-esteem, personal relationships, and occupational functioning). This measure was translated and back translated (Brislin, 1970; WHO, 2015) for use in this study.	Brief adjustment scale (BASE -6)	the intervention highly acceptable, appropriate, and feasible.	behavioral intervention	a preliminary study was conducted without a control sample, therefore analyzed differences between pre and post intervention	further exploration with a larger and more representative sample is warranted.
				The pilot trial					assess frequency and intensity ofHIV-related distress as well as coping skills to deal with the HIV distress.	HIV distress and coping questionnaire			qualitative interviews on implementation did not reach data saturation due to small sample size.	Longer term follow up post intervention may be warranted in future research to examine whether participants’ improvements are sustained.
				convenience sample					measure of perceived social support for patients living with chronic illness, and has been previously used with HIV-positive patients in China (e.g., Yang et al., 2015; Yu et al., 2015).	Medical outcomes study – social support scale			follow-up data were not collected from participants in the pilot trial.	Future implementation and dissemination research is warranted to explore factors of scaling the intervention up and training local interventionists
									measure assessing satisfaction or acceptability with services received, and is well suited for adaptation to refer to the particular intervention of interest (Attkisson & Zwick, 1982).	Client satisfaction questionnaire (CSQ-18)				Future research may explore efficacy and effectiveness in a larger sample of recently diagnosed PLWHA.
									The AFAS (Gopalan, 2016; Lyon, 2012) assesses intervention, program, or training acceptability, feasibility, and appropriateness.	Acceptability, feasibility and appropriateness scale (AFAS)
									The AIM is 13-item measure ofacceptability ofinterventions (Henninger, 2010),	Acceptability of intervention measure (AIM)
									The first item of the Treatment Acceptability Questionnaire (Hunsley, 1992)	Treatment acceptability questionnaire (TAQ)
				Qualitative exit interview questions				assess familiarity with intervention concepts, skills/ knowledge acquisition, and perspectives on the intervention.
80	Choi, K.-H., Steward, W. T., Miege, P., & Gregorich, S. E. (2017). Unpacking the influence of sexual stigma on HIV risk: Results from a prospective study of men who have sex with men in Beijing, China.	2017	China	longitudinal data	snowball sample	493		examined the mediating roles of coping, depression, anxiety, and encountering difficult sexual situations in explaining the association between stigma against men who have sex with men (MSM) and HIV risk.	MSM stigma: three manifestations of MSM stigma: internalized, anticipated, and enacted.	Content for the measures was informed by interview and survey findings from prior work.12,32	MSM stigma, specifically anticipations of stigma, had a marginally significant, protective total effect on unprotected anal intercourse at 12 months.	HIV risk	a longitudinal design was chosen because it provides a stronger basis for drawing causal inferences over time, but no definitive causal interpretations can be made based upon these results alone	interventions, however, must be paired with biomedical or behavioral HIV prevention strategies to ensure that their benefit is not undermined by unintended increased HIV transmission risk in response to reduced social isolation among MSM.
				at baseline, 6 months, and 12 months	referrals from colleagues working in governmental and nongovernmental organizations that served the MSM community, as well as referrals from enrolled participants.				three types of coping: avoidant, confrontational, and social support.	Button’s Identity Management Strategies Scale	This overall association, however, was the byproduct of five significant, indirect associations (three risk enhancing, two protective) that routed through coping, anxiety, and difficult sexual situations.		in the context of a study on stigma, the design can be a barrier to participation.	Interventions to promote greater use of social support coping and reduce use of avoidance coping could improve the emotional wellbeing of Chinese MSM
					, peer recruiters approached men in MSM-identified venues such as brothels and public parks.				Depression	the 20-item, Center for Epidemiologic Studies Depression Scale (CES-D).	heavier use of avoidant coping principally had a protective effect on risk behavior by decreasing difficult sexual situations.		utilized self-report measures, which are subject to recall and self-presentational biases.
									Anxiety	the five-item Anxiety subscale of the Brief Symptom Inventory (‘Anxiety’).			the research was conducted in only one metropolitan area. we cannot rule out the possibility that stigma’s effects on risk behavior may differ in other parts of the country.
									Difficult sexual situations	a 20-item scale (Diaz et al., 2004)
81	Choi, K. H., Steward, W. T., Miège, P., Hudes, E., & Gregorich, S. E. (2016). Sexual Stigma, Coping Styles, and Psychological Distress: A Longitudinal Study of Men Who Have Sex With Men in Beijing, China. Archives of Sexual Behavior, 45(6), 1483-1491. https://doi.org/10.1007/s10508-015-0640-z	2016	China	longitudinal data	snowball sample	493	MSM	the potential mediating roles of avoidant and social support coping in the relationships between internalized and anticipated stigma associated with homosexuality and depressive symptoms and anxiety amongChinesemen who have sexwith men (MSM).	two different forms ofMSM stigma: internalized andanticipatedMSMstigma.	15-item scale adapted from prior work with HIVpositive people in India (Steward et al., 2008) and based on the kindsofbeliefs reportedbyBeijingMSMinanearlierqualitative phase of the project (Steward et al., 2013)	significant indirect effects of anticipated MSM stigma on symptoms ofboth depressionandanxiety via avoidant coping	depressive symptoms and anxiety	conductedexclusively in Beijingandwecannotknow whethertheresultsgeneralizetootherpartsofthecountry.	the need for interventions that address anticipations ofstigma and the use ofavoidant coping techniques to manage such anticipations.
				computer-based questionnaires at baseline, 6, and 12months	peer recruiters approached men in MSM-identifiedvenues(e.g.,publicparks,toilets, brothels).				Coping Styles: two types of coping: avoidant and social support coping.	theIdentityManagementStrategiesScaledeveloped by Button (2004	anticipatedMSMstigmaatbaselinewassignificantlyassociated with avoidantcoping (B=0.523,p\0.001) at6months		the sample was relatively young.	Future research needs to develop interventions that help menlimit anticipationsofstigmato situationswheresuchconcerns are truly warranted, and to develop coping strategies that reduce men’s reliance on avoidance as a way ofmanaging stigma.
									Psychological Distress	the 20-item, Center for Epidemiological Studies Depression Scale (CES-D)	conditionalonanticipatedMSMstigma,avoidant copinghada significant positive effect on depressive symptoms and anxiety at 12months (B=0.069, p=0.001 and B=0.071, p=0.014)		aprimaryreasonmenwerelosttofollowupwas our inability to reach them again
											nosignificant indirect effectsofanticipatedMSMstigma oneitherpsychological distressoutcomevia socialsupportcoping were found.		our measures were assessed in survey waves spaced 6months apart.
											No significant indirect effects of internalized MSM stigma via either avoidant or social support coping
82	Li, D. H., Rawat, S., Rhoton, J., Patankar, P., Ekstrand, M. L., Simon Rosser, B. R., & Wilkerson, J. M. (2017). Harassment and Violence Among Men Who Have Sex with Men (MSM) and Hijras After Reinstatement of India's "Sodomy Law". Sex Res Social Policy, 14(3), 324-330. https://doi.org/10.1007/s13178-016-0270-9	2017	India	mixed-method approach				experiences of victimization among MSM and hijra/transgender women			MSM-H in Maharashtra reported experiencing a high frequency of harassment, violence, and extortion, particularly from male sex partners met online and police.	Harassment and Violence	the quantitative survey data captured only experiences of victimization from male sex partners, thus leaving out harassment from other sources such as police.	Advocates need to explore avenues to initiate discussions with the legislature and judiciary to work toward repealing outdated criminalization laws such as IPC Sec. 377.
				quantitative survey	snowball sampling	449		IPC Sec. 377			IPC Sec. 377 was implicated across qualitative sources as creating a culture of protection for harassment against MSM-H by being used directly as a tool for harassment, hindering victims of harassment from seeking legal recourse, and adversely impacting HIV and healthcare services.			advocates should incorporate rights-based approaches to protect MSM-H identities and address HIV risks while promoting other aspects of well-being of MSM-H
				qualitative focus groups		4 (n=24)		“sodomy laws”
				semi-structured interviews with hijras		4
				in-depth interviews with healthcare providers		10
83	Ibragimov, U., & Wong, F. Y. (2018). Qualitative examination of enacted stigma towards gay and bisexual men and related health outcomes in Tajikistan, Central Asia. Global Public Health, 13(5), 597-611. https://doi.org/10.1080/17441692.2016.1224910	2018	Tajikistan	qualitative study	Outreach workers and counsellors from local NGOs working with GBM and other MSM recruited participants among their clients		Gay and bisexual men (GBM)	examine the impact of stigma on GBM’s lives			police frequently engage in blackmail and perpetrate sexual and physical violence against GBM.		Many GBM approached during the recruitment were reluctant to take part in the study for confidentiality reasons	warrant further research on stigma leading to the development of culturally adapted and tailored multilevel structural interventions, including broad legal and policy reforms.
				individual indepth interviews	purposive sampling	8					Service providers often discriminate against GBM limiting their access to health and legal services.		the qualitative nature of the inquiry and non-probability sampling in two cities make the findings non-generalisable to the larger population	there is a need for broader legal and policy reforms to eradicate police brutality and ensure legal protection for GBM and other marginalised groups.
				focus-group discussions		13					Exposure to stigma results in chronic stress affecting mental health of GBM.
											Fear of disclosure, low social cohesion, absence of prominent opinion leaders and activists reduce resilience of GBM community to stigma.
											State-sanctioned violations of human rights of marginalised populations and lack of effective legal protection mechanisms have enabled widespread harassment of GBM.
											stigma, discrimination and abuse, in particular ill-treatment by police, are a major problem for GBM in Tajikistan.
84	Li, X., Wu, G., Lu, R., Feng, L. G., Fan, W., Xiao, Y., . . . Ruan, Y. (2014). HIV-testing behavior and associated factors among MSM in Chongqing, China: results of 2 consecutive cross-sectional surveys from 2009 to 2010. Medicine (Baltimore), 93(27), e124. https://doi.org/http://dx.doi.org/10.1097/MD.0000000000000124	2014	China	consecutive cross-sectional surveys	respondent-driven sampling (RDS).	992	recently tested MSM	examined HIV-testing behavior and describes the characteristics	measured stigma and discrimination attitudes	Two psychosocial scales	The overall HIV prevalence was 13.4%, and HIV prevalence increased significantly from 11.6% in 2009 to 15.4% in 2010	HIV-testing behavior	social desirable responses	increasingly a priority for Chinese government to make specific guidelines regarding testing frequency for high-risk populations like developed countries in order to early identify and treat patients, and ultimately achieve the goal of strongly curbing and minimizing the spread of AIDS.
				a self-administered computerassisted interview.							Factors independently associated with recent HIV testing included living in Chongqing >1 year; the age of most recent male partner 25 ; not having unprotected insertive anal sex with most recent male partner in the past 6 months; disclosing HIV status to most recent male partner; holding lower level of HIV-related stigma.		considering our survey was crosssectional, we cannot determine the causality of the statistically significant associations with recent HIV testing.
													underrepresented subgroups ofthe population (such as lower socioeconomic persons might be more likely to participate in the survey due to monetary incentive), and limit the external validity of our conclusions
													HIV testing was originally part of the study design, individuals who were less likely to get tested might also be less likely to participate in our survey, which may result in overestimation of the actual HIV-testing levels
													only 2 waves ofdata; thus, it is important to note that changes in the frequencies of variables over time are not necessarily reflective of actual trends.
85	Li, J., Mo, P. K. H., Wu, A. M. S., & Lau, J. T. F. (2017). Roles of self-stigma, social support, and positive and negative affects as determinants of depressive symptoms among HIV infected men who have sex with men in China. [References]: AIDS and Behavior. Vol.21(1), 2017, pp. 261-273.	2017	China	cross-sectional study	recruited by four well-trained peer fieldworkers, who were staff of a local non-governmental organization (NGO)	321	HIV+ MSM	investigated the prevalence of depression and its relationship with social support, HIV self-stigma, positive affect and negative affect	Social Support	Two items were constructed	55.8 % of the participants had mild to severe depression.	depression	cannot derive any conclusive causal relationships as this study used a cross-sectional design.	Interventions improving mental health among this population are warranted.
					It publicized the study through posters displayed at the public area of the NGO and social media to their service users.				Self-Stigma	9-item Self-Stigma Scale-Short Form (SSS-S)	social support and positive affect were negatively associated with depression, while HIV self-stigma and negative affect were positively associated with depression.		the results may not be generalized to other cultures and populations.	Affect interventions (e.g., positive psychological interventions) should be integrated in programs that aim to reduce self-stigma.
					a convenient sample				Positive Affect and Negative Affect	the 20-item Positive and Negative Affect Schedule (PANAS) scale [40]	Social support, positive affect, and negative affect mediated the association between HIV self-stigma and depression		reporting bias may exist due to the nature of self-reported data.
									Depression Symptoms	The 20-item Center for Epidemiologic Studies Depression Scale (CES-D)			selection bias may exist as this study had a convenient sample
													the measurement on social support was self-constructed for this study and has not been validated
													the sample size of 321 may not be enough for this study.
													the values of the model fit indices were close to the lower boundary of the recommended range
													depression was measured using self-reported instrument. Therefore misclassification errors might exist.
86	Philbin, M. M., Hirsch, J. S., Wilson, P. A., An Thanh, L., Le Minh, G., & Parker, R. G. (2018). Structural barriers to HIV prevention among men who have sex with men (MSM) in Vietnam: diversity, stigma, and healthcare access. PLoS ONE, 13(4). Retrieved from https://link.lis.curtin.edu.au/cgi-bin/ezproxy/ezpgateway.cgi?url=http://ovidsp.ovid.com/ovidweb.cgi?T=JS&CSC=Y&NEWS=N&PAGE=fulltext&D=cagh&…	2018	Vietnam	Qualitative study	recruited by health educators from a university-based HIV clinic		MSM	how structural barriers may shape their engagement with HIV prevention services,			(1) Diversity, both in relation to identity and income; Vietnamese MSM described themselves as segregated into Bo´ng kı´n (hidden, often heterosexually-identified MSM) and Bo´ng lo Lower-income, ‘hidden’ MSM from rural areas were reluctant to access MSM-targeted services	barriers in engagement with HIV prevention services,	given that men described Hanoi as one ofthe more accepting places in Vietnam, the stigma and barriers described here are likely even more intense than in other locales.	the need for multiple strategies to reach diverse types of MSM as well as to address barriers in access to health services such as stigma and costs.
				in-depth interviews	Recruitment occurred through posters and fliers posted at health clinics, meetings and community events, and public and hidden Facebook groups and smartphone apps that cater to MSM.	32					2) Stigma: MSM reported being stigmatized by the healthcare system, family, and other MSM			Future research is needed to examine how the growing and increasingly visible LGBT community in Vietnam might be able to support HIV prevention
				focus groups		4 (31)					(3) Healthcare access: this was limited due to economic barriers and lack of MSM-friendly services
87	Chong, E. S. K., Mak, W. W. S., Tam, T. C. Y., Zhu, C., & Chung, R. W. Y. (2017). Impact of perceived HIV stigma within men who have sex with men community on mental health of seropositive MSM. AIDS Care, 29(1), 118-124. Retrieved from https://link.lis.curtin.edu.au/cgi-bin/ezproxy/ezpgateway.cgi?url=http://ovidsp.ovid.com/ovidweb.cgi?T=JS&CSC=Y&NEWS=N&PAGE=fulltext&D=cagh&AN=20173018760	2017	Hongkong China	cross sectional survey	recruited during their visit at an HIV outpatient clinic	100	seropositive MSM who were on antiretroviral therapy, r	examined the pathways by which perceived HIV in-group stigma impacted the mental health of seropositive MSM in Hong Kong	Internalized HIV stigma	The Self-Stigma Scale was used to measure respondents’ levels of internalized stigma along affective, behavioral, and cognitive dimensions (Mak & Cheung, 2010).	Only negative reactions towards HIV stigma within the MSM community was a significant intermediate factor.	mental health of seropositive MSM	Because of the cross-sectional nature of this study, no conclusion on causal relationships could be drawn	On top of stigma reduction research, further research may explore ways that help seropositive MSM cope with HIV in-group stigma and foster resilience.
	https://www.tandfonline.com/doi/pdf/10.1080/09540121.2016.1201190?needAccess=true.			a self-report questionnaire					Perceived HIV stigma within MSM community	Courtenay-Quirk et al.’s(2006) 6-item scale was used to measure the extent to which seropositive MSM perceive stigma expressed by seronegative MSM	the positive link between internalized HIV stigma and serostatus disclosure concerns			Future research will benefit from an experimental or longitudinal design to verify the proposed directionality of relationships.
									Negative reactions towards HIV stigma within MSM community	A self-developed 8-item scale was used to measure the extent of negative reactions that one has in face of stigmatizing attitudes or behaviors from seronegative MSM	internalized HIV stigma and serostatus disclosure concerns have the potential to explain the connection between perceived in-group HIV stigma and psychological distress among seropositive MSM.	Psychological distress		it is important to develop interventions that help seropositive MSM cope with in-group HIV stigma and cultivate skills to reduce the harm of stigma-related negative reactions on their mental health.
									Psychological distress	The 5-item Mental Health Inventory was used to measure participants’ degrees of psychological wellbeing in the past month (Berwick et al., 1991)				mindfulness-based techniques such as pausing and acknowledging thoughts and emotions that arise in the moment may help seropositive MSM manage stress associated with serostatus disclosure
									Serostatus disclosure concerns	The 8-item disclosure concerns subscale of the HIV Stigma Scale (Berger et al., 2001)				Future studies are warranted to test these potential intervention strategies.
									Negative reminder of illness due to medication	3-item negative reminder subscale of the Antiretroviral Medication Attitude Scale (Viswanathan, Anderson, & Thomas, 2005)
88	Adia, A. C., Bermudez, A. N. C., Callahan, M. W., Hernandez, L. I., Imperial, R. H., & Operario, D. (2018). “An evil lurking behind you”: Drivers, experiences, and consequences of HIV–related stigma among men who have sex with men with HIV in Manila, Philippines. AIDS Education and Prevention, 30(4), 322-334. https://doi.org/10.1521/aeap.2018.30.4.322	2018	The Philipines	qualitative study	convenience sampling through two community-based organizations	15	MSM with HIV	MSM’s experiences of HIV-related stigma in the Philippines and how they influence behavior and quality of life.			MSM participants were affected by the intersection of HIV-related stigma and stigma toward homosexuality that are rooted in connotations of morality, “dirtiness,” and sin	HIV-related stigma	a convenience sample recruited from two community-based organizations, the PLHIV who participated in this research may have had more homogenous ideas about HIV stigma and discrimination.	future interventions targeting drivers of HIV stigma must be emphasized in the Philippines’ public health HIV interventions.
				interviews		6	key informants who work primarily with MSM with HIV				MSM living with HIV experienced enacted, felt, and internalized stigma and discuss implications of stigma for mental health, delays in HIV testing, and avoidance of HIV health services.	behavior and quality of life.	Experiences of stigma might differ substantially in other key populations in the Philippines, such as people who use and/or inject drugs and sex workers.	specific interventions should address related forms of stigma
											certain characteristics of the culture may have a significant impact on the persistence of HIV–related stigma.		experiences of stigma may be markedly different in Manila compared to other places in the Philippines, especially more rural settings.	Beyond societal-level efforts to reduce stigma in general, targeted interventions designed to reduce the internalized stigmatization of HIV among HIV–negative MSM and by MSM with HIV are needed.
											the instances of stigma described by this group reflect the complex intersection of stigma toward HIV and the stigma toward homosexuality.		the experiences of stigma among participants who were comfortable completing this interview in English may be different from those who lack this linguistic comfort.	Continued research on HIV stigma in the Philippine context is thus necessary, especially as the epidemic is likely to worsen over time and expand to affect other populations in the country.
											The country’s strong Catholic roots contribute to stigma based on behaviors perceived as immoral (such as male same-sex behavior) as well as fatalistic beliefs about the “divine” unavoidability of death, which together shape a powerful form of stigma toward this doubly stigmatized group of MSM living with HIV.
											The culture of collectivism in the Philippines may further increase the perception of stigma, especially when members of key populations such as MSM hear stories of discrimination and other differential treatment of PLHIV
											The country’s collectivistic culture may exacerbate the fear of stigma due to perceptions about potential shame or embarrassment that a positive diagnosis may bring.
											Stigma’s role as a deterrent to testing is a key issue
89	Li, H., Wei, C., Tucker, J., Kang, D., Liao, M., Holroyd, E., . . . Ma, W. (2017). Barriers and facilitators of linkage to HIV care among HIV-infected young Chinese men who have sex with men: a qualitative study. BMC Health Serv Res, 17(1), 214. https://doi.org/10.1186/s12913-017-2158-7	2017	China	a qualitative study	Purposive sampling	21	HIV-infected MSM	explore individual and contextual factors that may influence a linkage to HIV care from the perspective of young HIV-infected men who have sex with men (MSM) in a highly centralized HIV care context of China.			The barriers included perceived healthy status, low health literacy, and stigma associated with receiving HIV care.		the themes analyzed were limited by the extent to which individuals disclosed the issues that were relevant and important to them in a comparatively short time.	Further critical linkage support includes increasing supportive services among local CDC systems, designated hospitals and community-based organizations (CBOs), and more financial support for HIV/ AIDS related testing, medical checkups and treatments.
				in-depth interviews	convenience through their contacts and networks						the facilitators included an awareness of responsibility, knowledge associated with health literacy, social support, and trusting and relying on services provided by the Center for Disease Control and Prevention (CDC) and the government.		the sample was small and the sampling of participants was limited to social networks of local CDC and CBO
													difficult to recruit HIV-infected MSM who had refused to contact the CDC or the CBO.
													a context specific qualitative study, there are associated transferability concerns.
90	Liao, M., Kang, D., Tao, X., Bouey, J. H., Aliyu, M. H., Qian, Y., . . . Jia, Y. J. (2014). Alcohol use, stigmatizing/discriminatory attitudes, and HIV high-risk sexual behaviors among men who have sex with men in China. BioMed Research International, 2014, Article-143738. Retrieved from http://www.hindawi.com/journals/bmri/2014/143738/.	2014	China	A cross-sectional survey	were recruited from gay-oriented venues such as bars, night clubs, tea houses, bathhouses, saunas, public parks and bathrooms, outdoor cruising areas, and HIV testing sites.	1230		assess the correlates of alcohol consumption and HIV/AIDS-related stigmatizing and discriminatory attitudes			82.8% were single, 85.7% aged <35 years, 47.2% had college or higher education, and 11.7% drank alcohol >3times per week in the past six months.	HIV/AIDS-related stigmatizing and discriminatory attitudes	the stigma scale may provoke socially desirable answers from respondents.	the needs to develop programs that would reduce HIV/AIDS-related stigmatizing and discriminatory attitudes and strengthen alcohol use prevention and risk reduction initiatives among MSM.
					A mixed recruitment method, including community outreach, venue-based recruitment, and internet advertisement, was also applied in the study.						The average total score of stigmatizing and discriminatory attitude was 37.4 ± 4.4.		the nature of thecross-sectional study design precluded identification of causal relationships.
											More frequent episodes ofalcohol use were independently associated with higher levels ofHIV/AIDS-related stigma and discrimination, unprotected anal sex, bisexual identity, multiple male sex partners, drug use, and lower levels ofeducation		since this study did not assess the cooccurrence of drinking behavior with inconsistent condom use or multiple sex partners, any inference on the causal relationship between these variables is impossible.	Peer education could relieve their social pressure, persuade MSM to receive HIV counseling and testing, and facilitate early diagnosis, timely prevention, and linkage to care andmedical treatment.
											Expressing higher levels of HIV/AIDS-related stigmatizing and discriminatory attitudes was independently associated with alcohol use, unprotected male anal sex, bisexuals, moremale sex partners, commercial sexwithmen, andnon-receipt ofpeer education in the past year		the variables used to characterize alcohol consumption are not a complete list and maymiss some opportunities to capture all true relationships.	further research and suggests that MSM who experience stigmatizing and discriminatory attitudes towards PLWHA and exhibit patterns of excessive alcohol use may be at higher risk for increased numbers of sexual partners and for bisexual and unprotected sex.
											HIV/AIDSrelated stigmatizing and discriminatory attitudes were common among MSM and associated with drinking behavior, unprotectedanalsex, andcommercialsex
											self-identification as bisexual is independently associated with drinking behaviors and with more negative attitudes towards PLWHA
											MSM who ever received peer education in the past year were more likely to express lower negative attitudes towards PLWHA.
91	Mi, G., Wu, Z., Wang, X., Shi, C. X., Yu, F., Li, T., . . . Rou, K. (2015). Effects of a quasi-randomized web-based intervention on risk behaviors and treatment seeking among HIV-positive men who have sex with men in Chengdu, China. Current HIV Research, 13(6), 490-496. Retrieved from http://benthamscience.com/journals/current-hiv-research/volume/13/issue/6/page/490/	2015	China	a quasi-randomized web-based intervention trial	recruited over the phone or over Tencent QQ (Tencent Holdings Limited, China), an instant messaging software program available for computers and mobile phones that is popular throughout China	202	HIV-positive MSM.	assessed whether they disclosed their HIV status to partners, motivated a partner to receive testing, used condoms consistently, or initiated antiretroviral therapy.			The intervention group had significant increases in disclosing their HIV status to their partners (76.0% vs 61.2%, P=0.0388) and motivating partners to accept HIV testing (42.3% vs 25.5%, P=0.0156) compared with the control group, but there were no between-group differences in receiving early treatment or using condoms consistently.		the presented results are restricted to initial efficacy; the study population was not assessed as the 6-month study follow-up period, so we cannot conclude any long-term effects	Online interventions for HIV-positive MSM should be considered for further research and inclusion in HIV prevention and sexual risk reduction intervention strategies.
	https://www.ncbi.nlm.nih.gov/pmc/articles/PMC6556536/pdf/nihms-1032576.pdf.			Participants were assessed at baseline and at a 6-month follow-up	multiple recruitment methods to increase representativeness of the study population, including outreach work by peer educators and web-based recruitment.						a web-based intervention targeting HIV-positive MSM was an effective tool in increasing the uptake of HIV testing within this high-risk population.		not all individuals in our target population (HIV-positive MSM) regularly use the internet, although a large and growing percentage does so
											online intervention was effective in motivating HIV-positive MSM to encourage HIV testing for their partners		given the nature of a behavior-based intervention and logistical limitations, the study did not include blinding
											A high self-reported syphilis infection rate among the study participants suggests that they experienced a high frequency of unprotected sex		it was conducted in 2009, and the significance of our findings may be weakened in part
											Consistent condom use significantly increased during the study period both in the intervention and control groups, but there was not a significant between-group difference.
92	Lorway, R., Thompson, L. H., Lazarus, L., du Plessis, E., Pasha, A., Fathima Mary, P., . . . Reza-Paul, S. (2014). Going beyond the clinic: confronting stigma and discrimination among men who have sex with men in Mysore through community-based participatory research. Critical Public Health, 24(1), 73-87. https://doi.org/10.1080/09581596.2013.791386	2014	India	community-based participatory research	recruitment would take place in the daytime period in parks, bus stops, the railway station, lodges, and at major intersections where MSM regularly congregate.			describes the engagements of a community of self-identified men who have sex with men, most of whom also identified as male sex workers, in a long-term iterative and systematic process of knowledge production, reflection, and action			CBPR is revealed as uniquely suited for tackling stigma and discrimination as subjects of scientific inquiry and as key methodological obstacles.	the engagements	it can be challenging to obtain community-level consent for research and action that impacts the community as a whole.	Confidentiality, privacy, and self-care are also important considerations in CBPR. These topics were focal points during CR trainings.
				in-depth qualitative interviews	heard about the research project by word of mouth.	70					As the community cultivated their own analysis around stigma, the concept became a key rallying point for increasing equity with respect to access to health services for this community		CBPR has the potential to set up uneven collaborations and new relations of power and inequality, while undoing prevailing power imbalances.	further emphasize the possibilities of public health practitioners to work more democratically with disenfranchised and highly stigmatized communities through reciprocal transfer of expertise, co-learning, and shared decision-making.
											CBPR proved highly effective in mobilizing community participation and increasing access to sexual health services, over the long-term, because it was supported by and was able to feed community insights into a much larger infrastructure that sought to mobilize sexual minorities.		ommunity participation can be uneven, temporary, sporadic, and, in some instances, burdensome for the community
											two of the main themes concerning sexual health prioritized by the CRs: stigma and discrimination and the state health care system
											reveal how the use of CRs was helpful in breaking down internalized stigma during the interview process, in building solidarity and providing a space for sharing information on sexual health and HIV prevention and treatment.
93	Lin, X., Chi, P., Zhang, L., Zhang, Y., Fang, X., Qiao, S., & Li, X. (2016). Disclosure of HIV Serostatus and Sexual Orientation Among HIV-Positive Men Who Have Sex with Men in China. Community Mental Health Journal, 52(4), 457-465. https://doi.org/http://dx.doi.org/10.1007/s10597-015-9879-z	2016	China	Qualitative study	two MSM volunteers who work in the hospital to recruit the participants and conduct one-to-one interview	37	HIV-positive MSM	addressed the issue of disclosing HIV status and sexual orientation, and explored the consequences of such disclosures among HIV-positive men who have sex with men (MSM)			Of these participants, 3 (8.1 %) disclosed neither their HIV status nor their sexual orientation to anyone	issue of disclosing HIV status and sexual orientation	The current study did not reveal any significant differences with respect to reported consequences between participants who only disclosed HIV status and those who disclosed both HIV status and sexual orientation.	Additional qualitative research regarding this issue should be conducted
				In-depth individual interviews	57						24 (64.9 %) voluntarily disclosed both their HIV-positive status and their sexual orientation	the consequences of such disclosures	there is no sufficient data to separately analyze the effect of content of disclosures (i.e., HIV vs. sexual orientation) and the effect of disclosure targets (i.e., family members vs. friends) on disclosure consequences.	The pros and cons of having ‘‘peers’’ to be interviewers need further research focusing on qualitative research methodology.
											7 (18.9 %) voluntarily disclosed their HIV status only,		the disadvantages and disadvantages of non-disclosure both HIV positive serostatus and homosexual orientation remains unclear	Multilevel intervention can also be introduced to their family members and friends after disclosure.
											3 (8.1 %) involuntarily disclosed their HIV status and sexual orientation.		all of the interviews were conducted by trained MSM volunteer who had bachelor degree.	stigma reducing programs is still urgently needed, especially for this population, who face double stressors, HIV infection and homosexuality.
											Parents, partners, siblings and close friends were the most common disclosure targets.
											HIV-positive MSM were less likely to disclose their sexual orientation than their HIV status
											The positive consequences of disclosure included receiving support, acquiring family care, reducing stress, improving mood and developing more positive values and beliefs.
											The negative consequences included the participants’ perception of rejection and stigma toward themselves and their families
											the stigma mainly comes from ‘‘outsiders’’ rather than family members and close friends.
											Voluntarily disclosing one’s HIV status to significant others resulted in more positive consequences than negative consequences.
94	Liao, M., Wang, M., Shen, X., Huang, P., Yang, X., Hao, L., . . . Jia, Y. (2015). Bisexual behaviors, HIV knowledge, and stigmatizing/discriminatory attitudes among men who have sex with men. PLoS ONE, 10(6). https://doi.org/10.1371/journal.pone.0130866	2015	China	cross-sectional survey	recruited and interviewed by trained health professionals	1230	MSM	assess the correlates for bisexual behaviors, HIV knowledge, and HIV/AIDS-related stigmatizing/discriminatory attitudes	Individual attitudes towards PLWHA	22 questions, details ofwhich are described in a previous study conducted in Thailand and Zimbabwe by Genberg BL [23] and in China by Li X [19].	. The average total score of stigmatizing/discriminatory attitude was 37.4±4.4	bisexual behaviors	data relying on retrospective self-reporting may be subject to recall bias.	innovative programs that would reduce HIV/AIDS-related stigmatizing/discriminatory attitudes and bisexual behaviors and improve the uptake of prevention service among MSM.
					multiple methods, such as community outreach, venue-based recruitment, HIV testing areas, peer referrals and Internet advertisement.		Bisexual men		3 dimensions ofHIV-related stigma and discrimination including shame, blame and social isolation.		There were 28.6%MSM who reported to be married or cohabitating or ever had sex with woman in the past 6 months (P6M).	HIV knowledge,	Sensitivity ofsex and drug related questions and expressing stigmatizing and discriminatory attitudes towards PLWHA could lead to reporting bias and social desirability bias.	further research
											Bisexual behavior was independently associated with higher levels of HIV/AIDS-related stigma/discrimination(AOR = 1.1, 95% CI:1.0–1.1), older age (AOR = 1.2, 95%CI:1.1–1.2), and lower HIV-related knowledge score(AOR = 1.6, 95% CI:1.2–2.2)	HIV/AIDS-related stigmatizing/discriminatory attitudes	non-response information was not collected.	and suggests that MSM who experience stigmatizing and discriminatory attitudes towards PLWHA may be at a higher risk for an increased number ofsex partners, being bisexual, having a lower level ofHIV knowledge, a smaller proportion ofhaving received HIV testing and peer education, and having unprotected sex
											HIV knowledge score !6 was independently associated with lower levels of HIV/AIDS-related stigma/discrimination(AOR = 1.3, 95%CI:1.2–1.3), less bisexual behaviors(AOR = 0.6, 95%CI:0.5–0.9), ever received a test for HIV in the past 12 months (P12M) (AOR = 3.2, 95%CI:2.3–4.5), college or higher level education(AOR = 1.9, 95%CI:1.4–2.6), consistent condom use with men in P6M(AOR=6.9, 95%CI:4.6–10.6)…
											Expressing higher levels of HIV/AIDS-related stigmatizing/discriminatory attitudes was independently associated with bisexual behaviors(Aβ = 0.9, 95%CI:0.4–1.4), lower HIV-related knowledge score(Aβ = 3.6, 95%CI:3.0–4.1), the number of male sex partners in the past week !2(Aβ = 1.4, 95%CI:1.0–1.9), unprotected male anal sex in P6M(Aβ = 1.0, 95%CI:0.5–1.6), and inversely associated with ever recei…
95	Wijngaarden, J. W. d. L. v., Ching, A. D., Settle, E., Griensven, F. v., Cruz, R. C., & Newman, P. A. (2018). "I am not promiscuous enough!": Exploring the low uptake of HIV testing by gay men and other men who have sex with men in Metro Manila, Philippines. PLoS ONE, 13(7). Retrieved from https://link.lis.curtin.edu.au/cgi-bin/ezproxy/ezpgateway.cgi?url=http://ovidsp.ovid.com/ovidweb.cgi?T=JS&CS…	2018	The Philipines	case series	purposive sampling based on their level ofaccess to HIV services in the service cascade.	12	MSM	explore barriers to uptake of HIV testing services.			Most did not see the need to get tested for HIV despite significant risk, based on the misconception they were feeling well or showed no symptoms.	barriers to uptake of HIV testing services.	recruited using purposive sampling, and hence cannot be considered representative ofMSM in Metro Manila	In order to reduce the likelihood that clients will not access treatment after a positive HIV diagnosis and are lost to follow-up, a case management approach should be implemented or expanded, ensuring accompanied referral and follow-up by trained, supportive and non-stigmatizing health care workers or volunteers, especially during the first 3 to 6 months oftreatment.
					recruited via participating NGOs and Government clinics in the four cities						Being of a higher socioeconomic class, feeling morally superior to other gay men, distance of the testing facility, fear of what will happen once infected, fear of HIV- and sexual stigma, fear of side effects of antiretroviral drugs and fear of high health care expenses after testing positive for HIV were key reasons why MSM kept postponing their test.		most ofthe men were recruited from existing social support groups for people living with HIV, there may be underreporting in the study ofexperiences of stigma, discrimination, depression and social isolation characteristic of the broader population ofMSM living with or at high risk for HIV infection
													during translation from Tagalog to English some data may have been lost; also, since summary reports were used rather than verbatim transcripts, some information may have been missed.
96	Wei, C., Cheung, D. H., Yan, H., Li, J., Shi, L., & Raymond, H. F. (2016). The impact of homophobia and HIV stigma on HIV testing uptake among Chinese men who have sex with men: a mediation analysis. JAIDS, Journal of Acquired Immune Deficiency Syndromes, 71(1), 87-93. Retrieved from https://link.lis.curtin.edu.au/cgi-bin/ezproxy/ezpgateway.cgi?url=http://ovidsp.ovid.com/ovidweb.cgi?T=JS&CSC=Y&NE…	2016	China	cross-sectional survey	time-location sampling (TLS)	523	HIV-uninfected or unknown MSM	identify modifiable factors that mediate the relationships between gay and HIV-related stigma and discrimination and HIV testing uptake among Chinese MSM.	Experiences of homophobia—	A 9-item scale was adapted to measure experiences of homophobia (Cronbach’s α = 0.766).	Stronger subjective norms toward testing was associated with higher odds of recent HIV testing (AOR: 1.10, 95% CI: 1.01, 1.21)	HIV testing uptake	may not be generalizable to MSM who did not frequent MSM venues and those who did not visit the recruitment website.	In addition to individual-focused screening and treatment of depression, community-level interventions that are designed to change community norms toward HIV testing also need to be strengthened and scaled up.
	https://www.ncbi.nlm.nih.gov/pmc/articles/PMC4713338/pdf/nihms716317.pdf.				online convenience sampling				Depression	A 10-item short form of the original CES-D scale (Cronbach’s α = 0.811).	increasing levels of depression and HIV stigma were both associated with lower odds of recent testing (AOR: 0.96, 95% CI: 0.92, 0.99; and AOR: 0.91, 95% CI: 0.84, 0.99, respectively)		cross-sectional and therefore causal inferences could not be made.
					TLS: It is used to sample MSM populations through creation of a sampling frame that comprises the universe of venues, days, and time periods where and when the population can be found to congregate.				HIV stigma	The AIDS-related Stigma Scale (Cronbach’s α = 0.805).	indirect relationship (natural indirect effect) of experienced homophobia on recent testing (ORNIE: 0.96, 95% CI: 0.93, 0.98) mediated (35.0%) through depression.		depression was measured within the past week while HIV testing behavior measured within the past year	health communication campaigns that appeal to and resonate with the MSM communities should be implemented at larger scales.
									Subjective norm	A 4-item scale measured subjective norms toward HIV testing:	indirect relationship of HIV stigma on recent testing (ORNIE: 0.98, 95% CI: 0.95, 0.99) mediated (19.2%) through subjective norms.		participants’ responses were subject to recall and social desirability biases, although the mode of survey administration might have mitigated these biases	innovative strategies to harness the power of technologies should be developed and utilized to reach members of the virtual communities whom otherwise would not be reached through traditional outreach efforts.
														MSM community-based advocacy efforts and government enforced policies that address overarching social-level stigma and discrimination against sexual minorities and MSM living with HIV should be supported and implemented.
97	Vu, N. T. T., Holt, M., Phan, H. T. T., Le, H. T., La, L. T., Tran, G. M., . . . de Wit, J. (2016). Amphetamine-type stimulant use among men who have sex with men (MSM) in Vietnam: Results from a socio-ecological, community-based study. Drug and Alcohol Dependence, 158, 110-117. https://doi.org/10.1016/j.drugalcdep.2015.11.016	2016	Vietnam	a cross-sectional	non-random, convenience sampling	622	MSM	describe ATS use patterns and understand the correlates of recent methamphetamine use from a socio-ecological perspective.	Sexual sensation-seeking.	The questionnaire included an adaptation of the revised sexual sensation-seeking scale (Kalichman and Rompa, 1995).	Nearly one-third (30.4%) had ever used ATS, including 23.6% who had used methamphetamine, 4.3% who had used amphetamine (‘speed’) and 20.9% who had used ecstasy. 20.1% and 11.9% had ever used methamphetamine and ecstasy, respectively, during sex. Eighteen percent of methamphetamine users were classified as engaged in high-risk use.	recent methamphetamine use	though the study team strived to recruit a diversified sample of MSM in the two cities, our sample was largely a peer-referred, convenience sample, and therefore unlikely to be representative of the Vietnamese MSM population	recommended more rigorous, random-based sampling recruitment methods such as respondent driven sampling or time location sampling to be used in future studies of MSM in Vietnam.
				community-based study	MSM remain a relatively hidden, hard-to-reach population in Vietnam because of homosexuality-related stigma and discrimination (			demographic characteristics, HIV testing behaviours, use of ATS and other recreational drugs (ever and recently), sexual sensation seeking, depressive mood, experienced and internalized stigma related to homosexuality, social involvement with other MSM, and perceptions of ATS use in MSM networks.	Depression.	the short form of the Patient Health Questionnaire previously used with MSM (Hirshfield et al., 2008; Mao et al., 2009)	Recent methamphetamine use (in the last 3 months) was associated with participants perceiving more methamphetamine use in their MSM network, recent sex work, and higher sexual sensation seeking scores.		because of the stigma related to ATS use, homosexuality and HIV, MSM who participated in our study might have under-reported their drug use behaviours and unsafe sexual practices.	We recommend that interventions addressing harmful ATS/methamphetamine use should focus on these factors to provide culturally appropriate support for the minority of Vietnamese MSM who are in immediate need
									Involvement with other gay men/MSM	six items, we assessed whether participants used MSM websites, accessed internet-based MSM social networks, frequented MSM-specific venues, participated in activities with MSM in their city, or were active in MSM groups in the city where they lived
									Stigma and discrimination related to homosexuality.	Ha’s scale to measure enacted (experienced) homosexuality-related stigma, perceived (anticipated) homosexual stigma, and self-stigma (internalized homophobia) (Ha et al., 2013
98	Wu, Y., Yang, H., Wang, J., Yao, H., Zhao, X., Chen, J., . . . Sun, Y. (2015). Prevalence of suicidal ideation and associated factors among HIV-positive MSM in Anhui, China. International Journal of STD & AIDS, 26(7), 496-503. Retrieved from http://std.sagepub.com/content/26/7/496.abstract.	2015	China	cross-sectional study	A consecutive sample including 200 registered adult PLWH who were MSM were selected from three cities	184	HIV-positive MSM	investigate the prevalence and factors associated with suicidal ideation among HIV-positive	Perceived HIV stigma.	the HIV Stigma Scale	Fifty-seven (31%) of HIV-positive MSM had suicidal ideations within six months before the interview.	suicidal ideation	cross-sectional study design makes it difficult to determine the direction of the causality between the risk factors and suicidal ideation.	need to establish psychological counselling services among HIV-positive MSM in China.
									Depression symptoms	The Center for Epidemiological Studies Depression Scale (CES-D 20 Scale)	learning of their HIV status in the past 12 months (adjusted odds ratio (AOR)¼3.4, 95% CI¼1.6–7.3), perceived HIV stigma (AOR¼2.4, 95% CI¼1.1–5.2), depression symptoms (AOR¼2.6, 95% CI¼1.1–5.9) and anxiety symptoms (AOR¼2.7, 95% CI¼1.2–6.1) were significantly associated with the suicidal ideation among HIV-positive MSM.		the present study was conducted in limited areas in Anhui Province, China. Inevitably, the generalizability of the study findings is restricted.	longitudinal studies which could establish the causal direction between the investigated factors and suicidal ideation are warranted
									Anxiety symptoms	the Self-Rating Anxiety Scale (SAS).32				further research conducted across broader areas of China is warranted.
									Self-esteem	The Rosenberg Self-Esteem Scale is a 10-item self-report measure				using an interviewer-administered questionnaire might increase the risk of the social desirability bias. Consequently, it might underestimate the real risk behaviour among this specific population.
														reducing HIV/AIDSrelated stigma and teaching stress management such as general suicide education should be included in health education or intervention programmes among this subgroup population.
99	Veronese, V., Clouse, E., Wirtz, A. L., Kaung Htet, T., Soe, N., Baral, S. D., . . . Beyrer, C. (2019). "We are not gays... don't tell me those things": engaging 'hidden' men who have sex with men and transgender women in HIV prevention in Myanmar. BMC Public Health, 19(63). Retrieved from https://link.lis.curtin.edu.au/cgi-bin/ezproxy/ezpgateway.cgi?url=http://ovidsp.ovid.com/ovidweb.cgi?T=JS&CS…	2019	Myanmar	Qualitative study	recruited by word-of-mouth by trained peer data collectors.			specific barriers to accessing HIV testing and other prevention services among ‘hidden’ MSM to inform appropriate models of service delivery.			Fear of stigma and discrimination and the need to meet gender expectations were key reasons for non-disclosure of same-sex preferences and behaviors	specific barriers to accessing HIV testing and other prevention services	Study participants were recruited from partner NGO organizations and their views and perspectives may not represent MSM and TW who are harder to reach or not currently connected to services.	Strategies cognizant of concerns for anonymity and privacy, such as One-Stop Shop services and online-based health promotion, can discretely provide services appropriate for hidden MSM.
				In-depth interviews		12	MSM				The difficulties of engaging hidden MSM in HIV prevention was strongly corroborated by service providers.		his study did not specifically ask participants to identify their sexual identity a priori using the locally accepted terms described in this paper and we cite them insofar as they were used by participants themselves during FGDs and IDIs.	Enhanced capacity of peer-service providers and mainstream health staff to identify and respond to the psychosocial challenges reported by hidden MSM in this study may further encourage service engagement.
						13	TG				Hidden MSM face multiple barriers to HIV testing and prevention.		our sample was recruited from Yangon, the largest city in Myanmar and may not reflect the lived experiences of MSM and TW in rural or remote areas where access to HIV services and tolerance towards gender non-conformity may be lower	Overarching strategies to strengthen the enabling environment, such as legal reform and LGBTI community mobilisation, can lessen stigma and discrimination and increase hidden MSM’scomfort andwillingness to discuss same-sex behavior and access appropriate services
				FGDs		35	key informants
100	Vu, N. T. T., Holt, M., Phan, H. T. T., Lan Thi, L., Gioi Minh, T., Tung Thanh, D., . . . Wit, J. d. (2017). Amphetamine-type-stimulants (ATS) use and homosexuality-related enacted stigma are associated with depression among men who have sex with men (MSM) in two major cities in Vietnam in 2014. Substance Use and Misuse, 52(11), 1411-1419. Retrieved from https://link.lis.curtin.edu.au/cgi-bin/ezp…	2017	Vietnam		conveniently recruited	622	MSM	assess the prevalence of depression and its associations with ATS use and homosexuality-related stigma and discrimination among MSM in Vietnam.	Depression and suicidal thoughts	the Patient Health Questionnaire (PHQ-9).	11.3% were classified as having major depression, 9.8% reported any suicidal thoughts in the last two weeks, 30.4% ever had used any ATS, 88.8% ever ad drank alcohol and 21.5% had ever used any other drugs	Depression and suicidal thoughts	recruited aconvenience sample ofparticipants, the sample may not be representative of the broader communities ofMSM	integrating assessment and interventions regarding depression andmethamphetamine use into gay-friendly, culturally adapted holistic HIV prevention for MSM in Vietnam.
	https://www.tandfonline.com/doi/pdf/10.1080/10826084.2017.1284233?needAccess=true.								Sexual sensation-seeking.	the sexual sensation-seeking scale (Kalichman & Rompa, 1995)	depression was significantly associated with ATS use (Adjusted Odds Ratio [AOR: 2.20; (95% Confidence Interval (CI): 1.32–3.67], younger age of sexual debut with another man (AOR: 0.09; 95% CI: 0.02–0.50), and greater enacted homosexualityrelated stigma (AOR: 1.97; 95% CI: 1.19–3.26).		because ofthe cross-sectional nature of our study, no conclusions can be drawn regarding the temporal or causal relationship between depression, ATS use or and other correlates.	HIV prevention package for MSM in Vietnam may be indicated.
									Stigma and discrimination related to homosexuality.	existing scale previously validated in an MSMpopulationinVietnam,tomeasure perceived (anticipated) homosexual stigma, enacted (experienced) homosexuality-related stigma and self-stigma (internalized homophobia) (Ha, Ross, Risser, & Nguyen, 2013).			datawere self-reported, the study could also be subject to reporting bias.	include psychological counseling and treatment for depression, interventions for methamphetamine use, interventions addressing homosexualityrelated stigma and discrimination, and behavior change approaches to reduce risky sexual behaviors and promote HIV testing,
101	Tomori, C., Srikrishnan, A. K., Ridgeway, K., Solomon, S. S., Mehta, S. H., Solomon, S., & Celentano, D. D. (2018). Perspectives on sexual identity formation, identity practices, and identity transitions among men who have sex with men in India. Archives of Sexual Behavior, 47(1), 235-244. Retrieved from https://link.lis.curtin.edu.au/cgi-bin/ezproxy/ezpgateway.cgi?url=http://ovidsp.ovid.com/ovid…	2018	India	multi-site qualitative study	identified by local NGOs who provide services for MSM and by other MSM based on their knowledge about MSM in their area and/or their involvement in outreach work and peer education among MSM.	363	MSM	sexual identity formation, identity practices, and transitions and their implications for HIV prevention.			heterogeneous sexual identity formation, with MSM who have more gender nonconforming behaviors or appearance reporting greater family- and community-level disapproval, harassment,violence,andexclusion	implications for HIV prevention.	limitedbyrelianceonone-timeinterviewsandfocus group discussions, which limit our understanding of the development and negotiation of sexual identities over time.	Future studies should collect information on gender nonconformity stigma, and any changes in sexual identity practices or plans for transitions to other identities over time, in relation to HIV risk behaviors and outcomes.
	https://link.springer.com/content/pdf/10.1007/s10508-016-0775-6.pdf.			focus group discussions							Concealingfeminineaspectsofsexual identitieswasimportant indaily life, especially formarried MSM.		majority of our sample identified as kothi and DD, yielding less insightintothepanthiandothersexualidentitiesorthosewhodonot haveanyspecificsexualidentities	Future qualitative studies may explore these issues in greater depth with a purposeful stratified longitudinal sample thatbalancesparticipantsbysexual identities (usingexistingsocialnetworkstorecruitpanthis)andenablessystematic comparison of these identities across regions and sites.
				in-depthinterviews							Someparticipants negotiated their identity practices in accordance with socioeconomic and cultural pressures, including taking on identity characteristics to suit consumer demand in sex work and on extended periods of joining communities of hijras (sometimes called TG or transgender women)		did not stratify FGDsbysexual identity
											someMSMtransitiontowardmorefeminineandhijra or transgenderwomen identities,motivated by intersecting desires for feminine gender expression and by social exclusion and economic marginalization.
102	Pan, X., Li, R., Ma, Q., Wang, H., Jiang, T., He, L., . . . Xia, S. (2018). Sexual risk behaviour, sexual victimisation, substance use and other factors related to depression in men who have sex with men in Wenzhou, China: A cross-sectional study. BMJ Open, 8(4). https://doi.org/10.1136/bmjopen-2016-013512	2018	China	Cross sectional	respondent-driven sampling (RDS)	454	MSM	factors associated with depressive symptoms among MSM	Depression	the Center for Epidemiological Studies Depression Scale (CES-D 20) (The Cronbach’s alpha coefficient of the CES-D was 0.88 )	prevalence of major depressive symptoms was 34.6%.	depressive symptoms	data were collected via self-report, MSM might have concerns about their privacy and under-report some sensitive information in the rather homophobic and hostile environment of China.	Comprehensive intervention strategies that combine psychological, behavioural and social aspects are needed to address the mental health issues of MSM, with special attention given to suicidality and high-risk behaviours in mental health and HIV prevention interventions.
				A faceto-face questionnaire survey				mental and psychosocial health conditions and sexual behaviour characteristics among MSM			major depressive symptoms among MSM were associated with inconsistent condom use during anal sex with men, multiple oral male sexual partners, suicidal ideation, adult sexual violence from male partners and being once drunk in the past year.		the causality of depressive symptoms and associated factors is not inferred due to the cross-sectional design	longitudinal research with a larger sample size, employing more in-depth and complex measures of psychosocial and behavioural variables, and including such psychosocial factors as social support and social relationships, are needed to confirm our findings
											85% had anal sex with men, and rate of consistent condom use during anal intercourse was 45.1%.		the relevant information is subjected to recall bias, which may have an influence on the magnitude of associations with depression.
											16.1% reported suicidal ideation, 62.6% had a history of smoking and 41.4% had a history of drinking alcohol, of which 46.3% reported that they were once drunk.		some important psychosocial factors, such as self-esteem, social support and negative social relationships that might mediate or moderate the associations between depressive symptoms and related factors were not included in the research design.
											Drug use was reported in 3.7% of the sample.		stigma related to HIV and sexual stigma are important factors associated with depression25 and were not examined
											Adult sexual violence from same-sex partners was 7.9%, and 5.1% reported childhood sexual abuse.		different measures of depressive symptoms, such as the Self-Rating Depression Scale and Beck Depression Inventory may have provided results that differ from our study.
													very few respondents with known HIV-positive status might report not knowing about their status before completing the study questionnaires for the incentive, which had an impact on the study result to some extent because depressive symptoms are very high and common among diagnosed HIV-infected people
103	Yang, X., Mak, W. W. S., Ho, C. Y. Y., & Chidgey, A. (2017). Self-in-love versus self-in-stigma: implications of relationship quality and love attitudes on self-stigma and mental health among HIV-positive men having sex with men. AIDS Care, 29(1), 132-136	2017	Hongkong China	Cross sectional study		211	HIV + MSM	examines the mediating effect of love attitude on the associations between relationship quality with self-stigma and mental health among HIV-positive men having sex with men (MSM).	Positive love attitude	we developed eight items to assess love attitudes and concerns over intimate relationships that may be particularly relevant to HIV-positive MSM.	Structural equation modeling showed that the model fit the data well, χ2(50) = 152.80, p < .05, comparative fit index = .94, non-normed fit index = .92, standardized root mean square residual = .08.	self-stigma and mental health	cross-sectional in nature, which precludes us from drawing causality.	Future work should examine changes in relationship and love along with self-stigma and mental health over time to assess temporal relationships longitudinally.
				questionnaire completion.	recruited in the only community outpatient clinic that specialized in treating HIV-related illnesses				Perceived relationship quality	Six items of the measurement of Perceived Relationship Quality Components were used (Fletcher et al., 2000).	The indirect effect of perceived relationship quality on self-stigma was significant through love attitude.			Intervention-based research can also be conducted to see if improvement in relationship quality and love attitudes is related to subsequent improvement in self-stigma and mental health.
									Self-stigma	The Self-Stigma Scale (Mak & Cheung, 2010)	The indirect effect of love attitude on mental health was significant through reduced self-stigma.			future studies should assess who among HIV-positive MSM may benefit the most from improving relationship quality and love attitudes.
									Mental health	the Mental Health Inventory (MHI-18; Veit & Ware, 1983)	The outcomes differed by the number of partners, partner’s knowledge of HIV-positive status, relationship nature, and marital status.			the study did not test the influence of perceived stigma and MSM-related self-stigma on HIV-positive MSM’s mental health.
104	Sapsirisavat, V., Phanuphak, N., Sophonphan, J., Egan, J. E., Langevattana, K., Avihingsanon, A., . . . Stall, R. (2016). Differences between men who have sex with men (MSM) with low CD4 cell counts at their first HIV test and MSM with higher CD4 counts in Bangkok, Thailand. [References]: AIDS and Behavior. Vol.20(Suppl 3), 2016, pp. 398-407.	2016	Thailand	cross-sectional study	Convenience sampling and recruitment	499	MSM	describe social and behavioral characteristics of men with late HIV diagnoses and explore potential barriers and facilitators of HIV testing among HIV-positive MSM	Depression	the Center for Epidemiologic Studies Depression Scale (CES-D) 10 scale	MSM with initial CD4 less than 200 cells/l were significantly more likely to report problematic alcohol use.	Delay in HIV diagnosis	MSM were recruited using convenience methods once they presented at HIV testing centers.	a second study be funded to recruit more HIV-positive MSM who are seeking testing for the first time to replicate to extend and replicate these results.
				participants were asked to complete the questionnaires with Audio-Computer-Assisted Self-Interview (ACASI).	incorporated into routine clinical flow at the study sites.						They were also more likely to report receptive anal sex and more likely to be engaged in sex work.		used a cross-sectional study design, which prevents us from making causal interferences
											MSM with CD4\200 cells/l were less likely to report recent HIV testing.		self-reported behavior may be affected by social desirability depending on participants’ sociocultural background.
											Main barriers to HIV testing included being afraid of finding out that they were HIV positive and concerns about efficacy and side effects of HIV treatment.		the limited number of HIV-positive participants in this sample, some potential variables may not be powered enough to attain statistical significance
											HIV stigma and concerns about treatment are still widespread and are potential barriers to HIV care among MSM in Bangkok
											51 % of MSM in Bangkok had CD4\350 at their first HIV diagnosis.
105	Pongtriang, P., O’Brien, A. P., & Maguire, J. (2017). Shame and blame and its influence on male gay (chaay rak chaay) quality of life in Bangkok Thailand: a health promotion community nursing perspective. Journal of Public Mental Health, 16(3), 113-122. https://doi.org/10.1108/JPMH-12-2016-0054	2017	Thailand		scheduled for their routine care.		Male gay	explore gay male informant experiences of discrimination and stigma			he use of smart phone applications; lack ofprivacy in health services; sexual exploitation by entertainment venues; and concerns about coming out safely to protect self-esteem and mental health.
				Semi-structured in-depth interviews		30	MSM
				field work observations at eight entertainment venues
106	Tangmunkongvorakul, A., Chariyalertsak, S., Amico, K. R., Saokhieo, P., Wannalak, V., Sangangamsakun, T., . . . Grant, R. (2013). Facilitators and barriers to medication adherence in an HIV prevention study among men who have sex with men in the iPrEx study in Chiang Mai, Thailand. AIDS Care, 25(8), 961-967. https://doi.org/http://dx.doi.org/10.1080/09540121.2012.748871	2013	Thailand	Qualitative study	Invitations were based on willingness to discuss study medication use		MSM	understand the characteristics of iPrEx participants specifically from this underserved population in Thailand, and gain insights into their experiences of trying to take a daily tablet as part of this blinded PrEP trial,			participants held generally positive attitudes toward the iPrEx study and study medication and related this to high rates of adherence to the daily regimen	experiences of trying	as self-report data, results should be interpreted and generalized with this caution.	further study is needed to explore risks and benefits, strategies to boost medication adherence, long-term effects, and how to best pair PrEP with STI prevention.
				in-depth interviews		32					the provision of quality health care as part of participation in the trial, as well as support from clinical research staff, family and friends as helpful in supporting high rates of study medication adherence.			Further study is also needed to understand how study participation contributes to stigma.
				FGD		14					clinical research staff, family and friends as helpful in supporting high rates of study medication adherence. Discourse concerning challenges to adherence included medication taking behavior, which was contextualized by lifestyle, living arrangement, social life, social stigma in terms of being mistakenly identified as HIVpositive or unintentional disclosure of sexual identity to family and frie…
107	Pratiwi, C. J., Waluyo, A., Yona, S., & Susanti, H. (2019). Difficulties in performing prayers as a muslim transgender individual. Journal of International Dental and Medical Research, 12(1), 310-317. Retrieved from https://www.scopus.com/inward/record.uri?eid=2-s2.0-85065635800&partnerID=40&md5=ba606bc29725acfdea23bb167f0e47fb.	2019	Indonesia	qualitative study	A facilitator accompanied the researcher to a place and time that had been agreed upon earlier, in order to build rapport with the study participant	15	transgender Muslims living with HIV	explore transgender individuals’ experiences when praying as Muslims.			Constraints encountered when attempting to pray as transgender individuals among the Muslim community;	experiences when praying
				phenomenological approach							transgender women perceive that they are men while praying
				in-depth interviews							hospital nurses do not provide spiritual guidance
108	Niven, H., Jose, H., Rawstorne, P., & Nathan, S. (2018). 'They love us just the way they love a woman': gender identity, power and transactional sex between men who have sex with men and transgender women in Timor-Leste. Culture, Health & Sexuality, 20(8), 858-872. https://doi.org/http://dx.doi.org/10.1080/13691058.2017.1388928	2018	Timor Leste	Qualitative study	Purposive sampling		men who have sex with men and	investigates sexual and social identities and roles, including sexual practices, among men who have sex with men and transgender women in Timor-Leste			gender identity played a significant role in sexual relationships, with mane-forte having power over their sexual partner(s).	sexual practices	the difficulty in recruiting participants in certain districts, where mane-forte, men who have sex with men and transgender women are more hidden due to stigma	Future research in Timor-Leste could profitably investigate contemporary notions of gender and sexual identity and explore the intimate and broader social and sexual relationships between the genders to gain further understanding of how power dynamics operate in these relationships, particularly as this may have an impact on the intimate and sexual relationships between men and transgender women
				interviews		15	transgender women				Transactional sex was also found to be customary
											Some participants experienced stigma, discrimination, sexual coercion and violence, while others, such as mane-forte, did not		Audio recording of interviews and discussions was also not possible due to cultural sensitivity and the fear some participants expressed of being identified and therefore subjected to further discrimination	Further investigation of the lived experiences of mane-forte would also contribute to greater understanding of the dynamics of their often complex and differing social and sexual relationships.
109	Ojanen, T. T., Burford, J., Juntrasook, A., Kongsup, A., Assatarakul, T., & Chaiyajit, N. (2019). Intersections of LGBTI Exclusion and Discrimination in Thailand: the Role of Socio-Economic Status. Sexuality Research and Social Policy, 16(4), 529-542. https://doi.org/10.1007/s13178-018-0361-x	2019	Thailand	qualitative study	purposive recruitment		LGBTI identities	track how exclusion and discrimination are influenced by their socio-economic status (SES).			Experiences of exclusion and discrimination were not universal but were profoundly shaped by an individual’s SES.	exclusion and discrimination	limited to Thai nationals	future studies to represent the experiences of LGBTI refugees and migrants from Thailand’s neighboring countries, who may be especially vulnerable to multiple types of discrimination and exclusion.
				life story interviews	recruit LGBTI participants ofdiverse socio-economic, educational, and professional backgrounds across Thailand’smain regions (North, Northeast, Central, South) and the capital, Bangkok	19		explore the nature and extent of discrimination and exclusion experienced by LGBTI individuals in Thailand and the role of SES in shaping these experiences			Participants with more economic and social capital encountered less anti-LGBTI exclusion and discrimination and had greater protective factors to negotiate any discriminatory experiences they encountered.		small number of participants who were experiencing acute economic hardship limits our ability to cover the full range ofexclusions stemming from the intersections ofLGBTI identity and low SES.	future studies would benefit from focusing specifically on the life stories of LGBTI informants who currently live in poverty
					snowballing recruitment
110	Liow, J. W., Fazli Khalaf, Z., Mohammad Ameeruddin, N. A., & Foong, A. (2017). The Experience of Intimate Relationships Among Homosexual Men in Malaysia. Sexuality and Culture, 21(4), 1140-1156. https://doi.org/10.1007/s12119-017-9442-x	2017	Malaysia	phenomenological qualitative approach.		12	Homosexual Men	understand the experience of intimate relationships among homosexual men			the hetero-normative perception of intimate relationships is common among the participants, and is compatible with the cultural norms.	experience of intimate relationships		future research on specific areas of intimate relationships, such as intimate partner violence, ethnic-specific dynamics and homosexual relationships among individuals from lower socio-economic status.
					personal recommendations and from a Malaysian-based Facebook group which gathers non-heterosexual members						in terms of sexual practices, the findings show similarities with more liberal parts of the world, as open relationships and casual sex is common among homosexual men.
											open relationships are being adopted as a strategy to improve the survivability of the relationship instead of just to satisfy sexual needs.
111	Rongkavilit, C., Wang, B., Naar-King, S., Bunupuradah, T., Parsons, J. T., Panthong, A., . . . Phanuphak, P. (2015). Motivational interviewing targeting risky sex in HIV-positive young Thai men who have sex with men. Archives of Sexual Behavior, 44(2), 329-340. https://doi.org/http://dx.doi.org/10.1007/s10508-014-0274-6	2015	Thailand	randomized trial of Healthy Choices, a 4-session MI intervention	Potential participants were first informed by their treating physicians about the study	37 Intervention	HIV + MSM	Motivational interviewing	Sexual Behaviors	the Timeline Follow-Back interview past30day	Theproportionsofparticipants having anal sex and having sex with either HIV-uninfected or unknown partners in past 30days were significantly lower in Intervention group than in Control group at 6months postintervention (38 vs. 65%, p=.04; and27vs. 62%, p\.01, respectively).	Healthy Choices	The sample size was small, resulting in an insufficient power ofthe study to detect the intervention effects on other keyriskbehaviors.	HealthyChoices isapromising behavioral intervention and should be further developed to serve the needs of young HMSM in resource-limited countries.
						37 control			Alcohol/Drug Use	the Timeline Follow-Back interview past30day	no significant differences in general mental health scores and HIV stigma scores between the twogroups at any study visit.		The studywas conducted at the Thai Red Cross AIDS Research Center where access to HIV counseling, testing, and care is available; such a setting is different fromother parts ofThailandor SoutheastAsia where access is likely more limited.	Healthy Choices should be critically considered for further development to serve this rapidly growing population globally.
									Antiretroviral Adherence	Adherence Interviewmeasure,	Thirty-five (95%) HMSM in the Intervention group vs. 31 (84%) in control group attendedC3 sessions.		The study relied on a self-report and recall which could lead to reporting bias as well as the tendency to give socially desirable answers, particularly for a highly stigmatized condition such as HIVinfectionandhomosexuality
									Mental Health	the 12-item Thai General Health Questionnaire, which was developed from the full 60-item version, covering depression, anxiety, social impairment, and somatic complaints (Nilchaikovit, Sukying, &Silpakit, 1996).	Healthy Choices for young Thai HMSM was associated with sexual risk reduction.		Therepeated assessmentsand interviews over time may have prompted participants in the control group to improve their risk behaviors
									HIVStigma	the 12-item HIV Stigma Scale, which was developed from Berger’s 40-item HIV Stigma Scale (Berger, Ferrans, & Lashley, 2001).	Improvements in mental health werenoted inInterventiongroup.
									HIVInformation	the18-item HIV Knowledge Questionnaire (Carey & Schroder, 2002).
									Motivational Readiness	the Readiness Ruler (Stott, Rollnick, Rees, & Pill, 1995)
									Self-Efficacy	The Self-Efficacy for Health Promotion and Risk Reduction questionnaire
112	Steward, W. T., Miège, P., & Choi, K. H. (2013). Charting a moral life: the influence of stigma and filial duties on marital decisions among Chinese men who have sex with men. PLoS One, 8(8), e71778. https://doi.org/10.1371/journal.pone.0071778	2013	China	Qualitative study	Men were referred to the study by two recruiters who were familiar with MSM social networks within the city.	30	MSM	how stigma and cultural factors influence men’s behaviors and decisions, particularly around disclosure of MSM status and marriage			Participants struggled with feelings of shame and believed that others possessed stigmatizing attitudes about homosexuality.	marital decisions	because we recruited only in Beijing, it is possible that the results do not generalize to MSM in other parts ofthe country	Future work will need to use other methods, such as quantitative surveys, to assess the prevalence of different manifestations of stigma and to test for the significance of associations among stigma manifestations, cultural factors, and HIV risk behaviors.
				qualitative interviews	They sought out potential participants through organizations serving MSM or in venues where MSM were known to congregate.						They had experienced relatively little discrimination because they infrequently disclosed their MSM status.		we worked through recruiters and their contacts to identify participants	Interventions must find ways to help men navigate a balance between their own needs and the responsibilities they feel toward their parents and others.
					Convenience sampling						In response to marital pressures, participant had to reconcile same-sex attractions with filial expectations.		This methodological approach was driven by some of the very realities we sought to study
					We sought to obtain a sample that was diverse in terms of age; self-identification as gay, bisexual, or heterosexual; and migration status.						their choices included: not being involved with women; putting on the appearance of a heterosexual relationship by marrying a lesbian; or fulfilling family expectations by marrying a heterosexual woman.		The potential for discrimination and prejudice makes men less likely to agree to participate in a study if approached by an unknown researcher.
													it relies on specific recruiters’ networks of contacts, which may or may not reach to all subgroups of MSM.
													as a qualitative study, we sought to gather enriched, contextual data from a small sample of men.
													Such research allows us to say something about the range of experience, but precludes us from drawing inferences about population-wide trends (e.g., relative prevalence of the different types of experiences).
113	Li, H. H., Holroyd, E., Lau, J., & Li, X. (2015). Stigma, Subsistence, Intimacy, Face, Filial Piety, and Mental Health Problems Among Newly HIV-Diagnosed Men Who Have Sex With Men in China. J Assoc Nurses AIDS Care, 26(4), 454-463. https://doi.org/10.1016/j.jana.2015.02.004	2015	China	a life profile approach	purposive sampling	31	newly diagnosed HIV-infected MSM	explore potential socioecological factors associated with mental health problems among newly diagnosed HIV-infected migrant men who have sex with men (MSM)			Participants’ life profile accounts outlined their concerns, including internalized stigma, subsistence living, difficulties finding a lover or a stable partner, loss of face, and deviation from filial piety	Mental Health Problems	the use of a digital recorder that may have prohibited some participants from openly talking about their negative views	targeted interventions should address socioecological issues such as migrant adversities, social suffering, and cultural trauma when providing culturally based mental health services for this marginalized population within the context of Chinese society.
				semistructured in-depth interviews	to recruit participants with diverse social and health demographic characteristics								the sample size was small and sampling was not representative and, therefore, the results may not be generalizable to all HIV-infected MSM in Shenzhen or in other parts of China	mportant to develop mental health interventions to improve the quality of life for PLWH, which may lead to better longevity in this population.
				Repeated in-depth interviews (an initial interview and a follow-up interview)									only recruited participants who had contacted health care workers or volunteers, which limited access to the hardest-to-reach populations and, possibly, the most in need of services.	necessary to build virtual communities to provide social support and support services to family members of HIV-infected MSM.
													the lack of standardized scales of depression and anxiety limited our analysis of the changes of symptoms and resilience	recommend policy changes to remove household-based boundaries of access to social welfare and health care.
114	Mimiaga, M. J., Closson, E. F., Beena, T., Mayer, K. H., Betancourt, T., Sunil, M., & Safren, S. A. (2015). Garnering an in-depth understanding of men who have sex with men in Chennai, India: a qualitative analysis of sexual minority status and psychological distress. Archives of Sexual Behavior, 44(7), 2077-2086.	2015	India	Qualitative study	recruited by peer outreachworkers		MSM	understand the contextual variables driving HIV risk and inform intervention development			Participants described sources of psychological distress and low self worth related to gender non-conformity and sexual minority status.	sexual minority status and psychological distress.	Some potentially sensitive or stigmatizing questions were included in the interview, and it is possible that participantswerenot entirely truthful about their own experiences.	family interventions, community-level interventions, or other structural interventions currently face substantial barriers, and intervening at the individual level is therefore not only timely but urgently needed.
				FGD		4 (n= 46)					Theseincludedstigmafromsociety, pressure tomarry, lack of familial acceptance, childhood sexual abuse, and the imperativetokeepsexualminoritystatusasecret.		Due to the explanatory aims of the study, the sample was small and recruited through only one community site
				key informant interviews		9					Participants’ personal evaluations revealed that self-acceptance may be an important resilience factor that can shield these psychosocial and HIV risk factors
						Total= 55
115	Chakrapani, V., Shunmugam, M., Newman, P. A., Kershaw, T., & Dubrow, R. (2015). HIV Status Disclosure and Condom Use Among HIV-Positive Men Who Have Sex With Men and Hijras (Male-to-Female Transgender People) in India: Implications for Prevention. Journal of HIV/AIDS and Social Services, 14(1), 26-44. https://doi.org/10.1080/15381501.2013.859113	2015	India	Mixed-method a parallel mixed design	recruited through two community-based organizations,	60	HIV + Hijra	examine sexual risk behaviors and HIV status disclosure among HIV-positive hijras (male-to-female transgender people) and HIV-positive men who have sex with men (MSM)			a relatively high prevalence of inconsistent condom use for anal sex with male partners —about one-fifth to almost one-half, depending on the type of partner (regular, casual) and sexual role (receptive, insertive).	sexual risk behaviors and HIV status disclosure	had a relatively small sample size and therefore may not be generalizable to all MSM and hijras in India.	Positive prevention interventions can be integrated into existing targeted HIV prevention interventions
				a quantitative survey,----interviewer-administered structured questionnaire	snowball and convenience sampling	60	HIV + MSM				One-quarter of MSM and two-fifths of hijras reported having disclosed their HIVstatus to their male regular partner		recruited from community organizations, our sample may have had more exposure to HIV prevention and education services than the general population.	The government should implement policies to reduce stigma related to HIV, same-sex sexuality, and transgender identity and to promote family and societal acceptance of same-sex attracted and transgender people.
				focus groups,	purposive sampling	3					The qualitative data helped in understanding social and structural factors that created barriers to disclosure of HIV status and to condom use.		social desirability bias may have led some survey participants to underreport their sexual risk behaviors or overstate disclosure of HIV-positive status to their sexual partners
				in-depth interviews		13					Disclosure was not uniformly followed by safer sex, and nondisclosure did not always lead to unprotected sex.		The small number of in-depth interviews and focus groups also represent a limitation in that we cannot ensure saturation
											fear of negative consequences of disclosure and HIV-related stigma prevented some from disclosing their HIV status as well as using condoms because in a steady relationship, not using condoms is seen as a symbol of love and trust
116	Zhao, Y., Zhang, L., Zhang, H., Xia, D., Pan, S. W., Yue, H., . . . Ruan, Y. (2015). HIV testing and preventive services accessibility among men who have sex with men at high risk of HIV infection in Beijing, China. Medicine (Baltimore), 94(6), e534. https://doi.org/http://dx.doi.org/10.1097/MD.0000000000000534	2015	China	cross-sectional surveys	incentivized snowball sampling	1312		investigate utilization of HIV testing and prevention services, and related factors that influence the MSM people to access HIV test or other services to prevent HIV among MSM in Beijing, China.			prevalence of HIV and syphilis was 7.9% and 15.4%, respectively.	HIV testing and preventive services accessibility	findings might not be generalizable to MSM in other cities in China due to sociocultural and regional discrepancies.	more efforts are urgently needed to address barriers to HIV testing and improve accessibility of prevention services.
											Sixty-nine percent ever had an HIV test, 56.2%, 78.7%, and 46.1% received HIV test, free condom/lubricants, and sexually transmitted infection services in the past 12 month		the cross-sectional nature of the survey prevented us from establishing causal inference
											MSM with larger social networks and who knew someone infected with HIV were more likely to receive HIV testing and preventive services;		dual incentive system– financial reward for being interviewed (a primary reward) plus another financial reward for referring others into the study (a secondary reward) may have led to an oversampling of individuals with lower income who may have been more responsive to financial incentives.
											lower degrees of stigma and discriminatory attitudes toward HIV/AIDS were positively associated with having an HIV test, whereas unprotected anal intercourse in the past 6 months (P6M) was associated with less preventive services participation		though computer-assisted questionnaires likely reduced socially desirable responses, this bias may not have been completely eliminated.
											he most reported barriers to HIV testing were fear of testing HIV positive(79.3%) and perceiving no risk for HIV (75.4%).
											Almost all participants felt that ensuring confidentiality would encourage moreMSMto have an HIV test.
											two main reasons for not seeking HIV test was not knowing where to go for a test (63.2%) and perceiving low risk ofHIV infection (55.1%).
117	Li, J., Mo, P. K. H., Kahler, C. W., Lau, J. T. F., Du, M., Dai, Y., & Shen, H. (2016). Prevalence and associated factors of depressive and anxiety symptoms among HIV-infected men who have sex with men in China. AIDS Care, 28(4), 465-470.	2016	China	A cross-sectional survey	600 phone/email contacts out of the 1000 HIVMSM	321	HIV + MSM	he prevalence of two mental health problems (anxiety and depression), and their associated protective (gratitude) and risk (enacted HIV-related stigma, and perceived stress) factors among HIVMSM in China	Depression	The validated Chinese version of the 20-item Center for Epidemiologic Studies Depression (CES-D) scale	Over half (55.8%) of the participants showed probable mild to severe depression (as assessed by the Center of Epidemiologic Studies Depression scale);	depressive and anxiety symptoms	inability to establish causality due to its cross-sectional design	Such interventions should consider enhancement of gratitude, reduction of stress, and removal of enacted stigma as potential strategies, as such factors were significantly associated with depression/anxiety among HIVMSM.
				structured questionnaire							53.3% showed probable anxiety (as assessed by the General Anxiety Disorder scale).		potential selection bias and limited sampling representativeness due to non-contacts and refusals	Interventions need to modify both protective and risk factors
											Adjusted logistic regression models revealed that gratitude (adjusted odds ratio (ORa = 0.90, 95% confidence intervals (95% CI) = 0.86–0.94) was found to be protective, whilst perceived stress (ORa = 1.17, 95% CI = 1.12–1.22) and enacted stigma (ORa = 7.72, 95% CI = 2.27–26.25) were risk factors of depression.		inability to generalize the findings to other parts of China,
											Gratitude (ORa = 0.95, 95% CI = 0.91– 0.99) was also found to be protective whilst perceived stress (ORa = 1.19, 95% CI = 1.14–1.24) was a risk factor of anxiety.		potential reporting biases due to social desirability
											Gratitude did not moderate the associations found between related factors and poor mental health.		the use of measurements that were not validated.
											Gratitude was protective, while stress and stigma were risk factors of depression and anxiety.
118	Li, Z., Hsieh, E., Morano, J. P., & Sheng, Y. (2016). Exploring HIV-related stigma among HIV-infected men who have sex with men in Beijing, China: a correlation study. AIDS Care, 28(11), 1394-1401. https://doi.org/10.1080/09540121.2016.1179713	2016	China	A cross-sectional survey	at the Red Ribbon Home in Beijing Ditan Hospital, an organization providing clinical care and health education for individuals with HIV inclusion	266	HIV-positive MSM	characterizes and quantifies HIV stigma among HIV-infected MSM in Beijing, China, which arguably may be driving this epidemic.	HIV-related stigma.	The Berger HIV Stigma Scale	The mean overall HIV stigma score among the study population was 112.78 ± 18.11 (score range: 40–160).	HIV stigma	used a convenience sample ofMSM with HIV recruited from a single healthcare institution, which excludes those who are not accessing care or not on ART, thereby limiting the generalizability of our results.	Future longitudinal studies are needed to confirm the predictors of HIV-related stigma identified in the present study and to determine how these factors can best be incorporated into effective interventions.
					convenience sample						Higher HIV stigma scores were positively associated with depression (β = 7.99, 95% CI:3.69, 12.29, p < .001) and negative coping skills (β =0.64, 95% CI:0.21,1.08, p < .01), and was negatively associated with disclosed HIV status (β = −6.45, 95%CI:−11.80, −1.11, p < .05), and availability of social support networks (β = −0.12, 95% CI:−0.22, −0.02, p < .05).		the cross-sectional design of this study limits our ability to infer causality between the levels of HIV-related stigma and the correlated factors.	Stigma reduction efforts should be focused on populations that may bear a high burden of HIV stigma (e.g., urban residents, individuals with depression)
											Other variables such as poor self-rated health status and presence of opportunistic infections were positively associated with individual dimensions of HIV-related stigma.
119	Tao, J., Wang, L., Kipp, A. M., Qian, H.-Z., Yin, L., Ruan, Y., . . . Vermund, S. H. (2017). Relationship of stigma and depression among newly HIV-diagnosed Chinese men who have sex with men. [References]: AIDS and Behavior. Vol.21(1), 2017, pp. 292-299.	2017	China	data from the Multi-component HIV Intervention Packages for Chinese MSM (China MP3 Project).		367	newly diganosed HIV + MSM	HIV-related stigma and current depression	Depression	the Hospital Anxiety and Depression Scale (HADS)	Current depression prevalence was 36 %.	depression	The cross-sectional study design limited our ability to infer the causal relationship between HIV-related stigma and depression.	Effective interventions to address coping with HIV-related stigma immediately following HIV-diagnosis might help reduce depression, improve long-term mental health, and improve engagement in their care
				baseline survey					HIV-Related Stigma	Steward’s HIV stigma scale	Median scores for felt, vicarious, and internalized stigma were 17, 2, and 5, respectively,		This is a single city study, and our findings might not represent all MSM population across China	Studies with a more representative sampling of MSM in China are needed
									Stigma Towards Homosexuality	Neiland’s homosexual stigma scale	A one-point increase in the total stigma score was associated with a 4 % increase in the odds of current depression		could not include the enacted stigma result due to low response rates for that element.
											Internalized stigma had the strongest association with depression (aOR = 1.09, 95 % CI 1.07–1.12).
120	Niu, L., Wang, Z., Fang, Y., Ip, M., & Lau, J. T. F. (2019). Behavior intention to use routine opt-out HIV testing in primary care settings among men who have sex with men in China. AIDS Care, 31(12), 1565-1573.	2019	China	A cross-sectional survey	approached through outreach in gay venues (n = 224), online recruitment (n = 127) and peer referral (n = 122)	336	MSM	behavioral intention to use free routine opt-out HIV testing in primary care settings and associated factors among MSM in Hong Kong, China			37.2% intended to use free routine opt-out HIV testing in primary care settings in the next 12 months if it was made available.	behavioral intention use such testing option.		Some strategies to promote this option ofHIV testing have been suggested if it became available, including enhancing positive attitude, perceived subjective norm and descriptive norm related to routine opt-out testing and increase trust of health professionals in primary care settings.
											positive attitudes, perceived subjective norm (i.e., perceived support from male partners for taking up routine opt-out testing) and perceived descriptive norm (i.e., perceived >60% of peers would use this option) were significantly associated with behavioral intention use such testing option.		participants were recruited by non-probabilistic sampling in the absence of sampling frames.	Policy makers should consider allocating resources to pilot and implement this testing option.
											had ever tested for HIV, and perceived level of trust of health professionals in primary care settings were also significant		did not collect information from those who refused to participate the study
											Routine optout HIV testing is a potential useful means to increase HIV testing coverage among MSM in Hong Kong.		this is cross-sectional study and no causal relationship could be established.
											About 50% of the participants had positive attitudes toward routine opt-out HIV testing in primary care settings that it could reduce barriers of HIV testing and stigma originated from primary care health professionals.		MSM without anal intercourse in the last six months could also benefit from opt-out HIV testing.
													some constructs of the TPB should be more connected to the specific situation in Hong Kong.
													the scales were self-constructed for this study, in the absence of validated scales.
121	Pyun, T., Santos, G. M., Arreola, S., Tri, D., Hebert, P., Beck, J., . . . Ayala, G. (2014). Internalized homophobia and reduced HIV testing among men who have sex with men in China. Special Issue: Sexual and reproductive health., 26(2), 118-125. https://doi.org/http://dx.doi.org/10.1177/1010539514524434	2014	China	Cross sectional survey	recruited through intensive outreach via social media platforms, relevant professional e-mail listservs, and the MSMGF’s global networks of advocates and service providers.	318	MSM	determine correlates of HIV testing as part of a subanalysis focused on Chinese MSM.	levels of internalized stigma around homosexuality and same sex behavior	The Internalized Homophobia Scale	Controlling for age, HIV knowledge, number of sexual partners, and other covariates, ever having tested for HIV was significantly correlated with lower internalized homophobia	internalized homophobia	onvenience sampling via the MSMGF’s online network may have created a selection bias for MSM who are connected to gay and HIV-related organizations and communities as well as for those who have access to the Internet.	HIV prevention efforts targeting Chinese MSM should be comprehensive and include social marketing and other behavioral change communication components in conjunction with HIV testing and treatment
				Data are from the 2010 Global Men’s Health and Rights Survey (2010 GMHR)	online survey				the Rosenberg self-esteem scale		stigma associated with sexual orientation may serve as a barrier to participation in HIV testing and other health-promoting behaviors.	barrier to participation in HIV testing and other health-promoting behaviors.	selection bias for MSM who are particularly motivated to participate	future efforts to address homophobia should include a focus on internalized homophobia in both programmatic design and public health policy initiatives.
				a multilingual online survey	convenience sampling via the MSMGF’s online network			measure used to obtain perceptions of perceived discrimination.	the 2010 GMHR’s Sexual Stigma Scale				this bias is likely to overestimate access and underestimate sexual stigma.
													did not collect information on other structural barriers that may affect HIV testing such as HIV stigma, cost of testing, and difficulties arranging time off to get tested.
													did not assess other dimensions of health that may also play a role in getting tested for HIV, including views on health and illness, potential impact of illness, and concerns over privacy of one’s sexual orientation
122	Liu, Y., Jiang, C., Li, S., Gu, Y., Zhou, Y., An, X., . . . Pan, G. (2018). Association of recent gay-related stressful events with depressive symptoms in Chinese men who have sex with men. BMC Psychiatry, 18(1), 217. https://doi.org/10.1186/s12888-018-1787-7	2018	China	Cross sectional study	standardized respondent-driven sampling (RDS)	807	MSM	assess the association of different gay-related stressful events (GRSEs) with depressive symptoms in Chinese men who have sex with men (MSM).	Stressful Life Events	the 12 items Gay Related Stressful Life Events Scale	26.0% of study participants experienced GRSEs	depression.	the temporal misalignment between GRSEs (in the past three months), depressive symptoms (in the past week), and social support (not specified) may have biased the reported associations.	Reducing the stigmatization and discrimination toward MSM in all social environments and improving the capability of MSM to cope with different types of GRSEs may improve their emotional wellbeing.
									Social support	the 10 items Social Support Rating Scale (SSRS) [25],	significantly elevated risks of depression (SDS score ≥ 53) due to recent troubles with a boss (OR = 4.92, 95% CI = 1.87–12.97) or a workmate (OR = 3.68, 95% CI = 1.52–8.88), loss of a close friend (OR = 2.41, 95% CI = 1.39–4.18), argument with a close friend (OR = 2.07, 95% CI = 1.33–3.22), and being physically assaulted (OR = 2.08, 95% CI = 0.98–4.43).		the cross-sectional design of this study made it impossible to determine causal relationships between GRSEs and depressive symptoms.
											Arguments with family members or classmates had no significant effect on depression.		gay-related stress is multidimensional, so our findings may be limited by use of a 12-item questionnaire that may not have assessed some important GRSEs
											the number of GRSEs, a lower level of education, more advanced age, and HIV infection significantly increased the risk of depression.		the assessment of GRSEs, depressive symptoms, and social support may have been biased because these were all self-reported.
													findings may not be generalizable to other regions of China.
123	Liu, Y., Sun, X., Qian, H. Z., Yin, L., Yan, Z., Wang, L., . . . Amico, K. R. (2015). Qualitative assessment of barriers and facilitators of access to HIV testing among men who have sex with men in China. AIDS Patient Care and STDs, 29(9), 481-489. https://doi.org/http://dx.doi.org/10.1089/apc.2015.0083	2015	China	Qualitative study	convenience sampling with assistance from the Chaoyang Chinese AIDS Volunteer Group (CCAVG),		40 HIV-positive MSM	Assessment of Barriers and Facilitators of Access to HIV Testing			Key facilitators included compensation, peer support, professionalism, comfortable testing locations, rapid testing, referral and support after diagnosis, heightened sense of risk through engagement in high-risk behaviors, sense of responsibility to protect self, family and partner support, and publicity via social media.	Barriers and Facilitators of Access to HIV Testing	convenience sampling was used to recruit MSM participants who were living in Beijing, thus findings from our study may not be generalizable nonmetropolitan areas in China or other communities.
				focus groups		6 (60)	20 HIV-negative or status unknown MSM	inquired about knowledge, beliefs, attitudes, and practices regarding HIV testing and, for HIV-positive FGs, experiences with being diagnosed positive and subsequent and current experiences with linking and engaging in HIV care.			challenges to HIV testing included stigma and discrimination related to HIV and homosexuality, limited HIV knowledge, inconvenient clinic times, not knowing where to get a free test, fear of positive diagnosis or nosocomial infection, perceived low service quality, and concerns/doubts about HIV services		HIV-positive MSM in this study were older, more educated, and more likely to be residents of Beijing, compared to participants in the HIV-negative/status unknown FGs.
				This qualitative study was part of an NIH-funded HIV intervention project ‘Multi-component HIV Intervention Packages for Chinese MSM’									qualitative explorations using focus group methodology, we cannot disentangle effects of group processes from the discourse.
124	Mimiaga, M. J., Reisner, S. L., Closson, E. F., Perry, N., Perkovich, B., Nguyen, T., . . . Colby, D. (2013). Self-perceived HIV risk and the use of risk reduction strategies among men who engage in transactional sex with other men in Ho Chi Minh City, Vietnam. AIDS Care - Psychological and Socio-Medical Aspects of AIDS/HIV, 25(8), 1039-1044. https://doi.org/10.1080/09540121.2012.748873	2013	Vietnam	Qualitative study	Recruitment was conducted by peer health outreach workers from the Life Centre as part of ongoing outreach work.		23				In this formative study with MSM who engage in transactional sex in HCMC, men reportedhigh numbers of sexual partners, inconsistent condom use, andinaccurate perceptions of risk for HIV/ STIs.		men were recruitedin regular outreach activities through a community-basedorganization, the sample may represent those who are already more engaged in existing HIV prevention services.	Future intervention efforts shouldencourage existing HIV risk reduction practices among MSW.
				semistructuredinterviews	Interviews were conducted by one male and two female Life Centre employees.						PHEs were the primary sources of information andcondoms for men in this sample.		HIV testing was not conducted in this study, and participants were never directly asked about their sero-status.	Future intervention efforts wouldbenefit from incorporating education about the transmission of asymptomatic STIs andnot relying solely on visual cues to practice existing HIV risk reduction strategies.
											MSW sampledreportedemploying risk reduction strategies during transactional sex, including engaging in oral or manual sex insteadof anal sex, selecting male clients they thought wouldbe lower risk, andreducing their overall number of partners by having repeat transactional sex clients.			Making condoms easily accessible, particularly distributing free condoms and lubricant within the sexual networks of MSW andin locations they frequent, was seen as important for HIV prevention efforts
											respondents commonly reported utilizing subjective visual appraisals of clients, including a ‘‘cleanliness’’ evaluation basedon physical attributes to evaluate risk for HIV/STI infection andimplement risk reduction strategies			Results suggest that HIV prevention interventions with MSM who engage in sex work would benefit from: (1) focusing on individual behavior change (addressing barriers to condom use, knowledge of asymptomatic STIs, enhancing current risk reduction practices, concomitant mental health issues); (2) incorporating interpersonal contexts (simultaneously engaging MSWs andtheir peers, targeting interperso…
											Multiple barriers to condom use were identified by MSW in this study, including access barriers (e.g., obtaining condoms) and usage barriers (e.g., decreasedsexual sensation).
											Health workers at STI/HIV testing facilities were generally described as friendly and non-judgmental.
											Barriers to testing included worry about being infectedwith HIV, HIV-relatedstigma, andworry about the effect that being HIV-positive wouldhave on interpersonal relationships, especially with female spouses/partners
125	Li, H. H., Holroyd, E., Li, X., & Lau, J. (2015). A qualitative analysis of barriers to accessing HIV/AIDS-related services among newly diagnosed HIV-positive men who have sex with men in China. Int J STD AIDS, 26(1), 13-19. https://doi.org/10.1177/0956462414528309	2015	China	Qualitative study	8			explored barriers to accessing HIV/AIDS-related services from the perspective of newly diagnosed HIV-positive men who have sex with men.			Multiple barriers for utilisation of HIV/AIDS-related services were identified, including perceptions of subjective health and poor quality of services, mental and emotional health problems, lack of trust and understanding of the services on offer, low economic status, lack of insurance, and high medical fees, being refused access to services, and restrictive attendance policies.	barriers to accessing HIV/AIDS-related services	the agreed use of a digital recorder may have prohibited some participants to openly talk about their negative views of the current health services.	policy makers should create a trustful and non-discriminating environment and services integrating physical and mental healthcare.
				repeated in-depth interviews	The collaborating NGO contacted potential participants through their contacts and networks according to our purposive sampling scheme.	31	newly diagnosed HIV + MSM						the sample size was small and sampling was not representative and therefore the results may not be generalisable to all HIVpositive MSM in Shenzhen or other parts of China.	The application of socio-ecological model provided a contextual framework from which recommendations for culturally sensitive and effective health services were obtained for this high-risk population.
													did not recruit participants who had not contacted healthcare workers or volunteers.
													not all participants received exactly the same series of questions in the same order.
126	Xu, W., Zheng, Y., & Kaufman, M. R. (2018). Predictors of Recent HIV Testing Among Chinese Men Who Have Sex with Men: A Barrier Perspective. AIDS Patient Care STDS, 32(10), 408-417. https://doi.org/10.1089/apc.2018.0061	2018	China	A cross-sectional online survey	recruited through advertisements placed on social network platforms such as gay chat-roomwebsites, the Blued and Zank applications, and QQ groups.,	1100		assess recent HIV testing (in the past 6 months) among Chinese MSM and to identify barriers to testing.			three barriers: did not believe themselves to be at HIV risk, had a fear of being diagnosed HIV positive, and feared their privacy would be violated during testing.	Recent HIV Testing	the data presented are crosssectional; therefore, causal relationships cannot be determined.	the prevalence of regular HIV testing in China could be improved by providing enhanced guidance from a barrier perspective, and especially by targeting the MSM community regarding HIV prevention interventions and healthcare services that are easily accessible and with sufficient privacy protections.
											participants in both the ‘‘uncertainty concerning testing sites’’ and ‘‘low risk and privacy violation’’ classes were less likely to undergo testing than those in the ‘‘minimal barrier’’ class.		the data are Internet based, meaning they may not be generalizable to MSM who do not frequent online MSM communitiesthose who do not have access to such online recruitment advertisements, and those who can access such surveys but are sensitive to discussing issues such as commercial sex, substance use, and sexual orientation, etc. as a result of cultural practices and social desirability.
											Men who were unsure of their HIV status were less likely to undergo testing.		this study shares a shortcoming common to similar studies (i.e., young MSM are more likely to be recruited than older men).
											participants who had multiple male sexual partners and who engaged in substance use over the preceding 6 months were more likely to undergo testing.		only investigated HIV testing, but further research on testing for other sexually transmitted infections, such as syphilis and condyloma acuminata may also be informative for public health interventions.
127	Liu, Y., Ruan, Y., Vermund, S. H., Osborn, C. Y., Wu, P., Jia, Y., . . . Qian, H. (2015). Predictors of antiretroviral therapy initiation: a cross-sectional study among Chinese HIV-infected men who have sex with men. BMC Infectious Diseases, 15(570)	2015	China	a cross-sectional study	participants were recruited from HIV/sexually transmitted disease (STD) clinics or the community, and through peer-referral	238	HIV + MSM	predictors of ART initiation among Chinese MSM.			103men with CD4counts<350cells/μL, 38 (36.9 %) initiated ART. Being married to a woman (adjusted odd ratios [aOR]: 2.50; 95 % confidence interval [CI]: 1.07-5.87), longer duration of HIV infection (aOR: 10.71; 95 % CI: 3.66-31.32), and syphilis co-infection (aOR: 2.58; 95 % CI: 1.04-6.37) were associated with a higher likelihood of ART initiation	ART initiation	With a relatively small sample of HIV-infected Chinese MSM living in Beijing, findings may not represent very precise estimates or be generalizable to other setting	Impact evaluations can help assess continuing barriers to ART initiation among MSM.
											Of 135 men with CD4 count ≥350 cells/μL, 24 (18 %) initiated ART. Being married to a woman (aOR: 4.21; 95 % CI: 1.60-11.06), longer duration of HIV infection (aOR: 22.4; 95 % CI: 2.79-180), older age (aOR: 1.26; 95 % CI: 1.1-1.44), Beijing Hukou (aOR: 4.93; 95 % CI: 1.25-19.33), presence of AIDS-like clinical symptoms (aOR: 3.97; 95 % CI: 1.32-14.0), and history of sexually transmitted infections…		data on socio-demographic characteristics, risky behaviors, and some clinical factors were based on self-reporting, subjecting these data to recall and social desirability biases
											Compared with men who did not initiated ART, those with ART were more likely to receive counseling on benefits of ART (96.8 % vs. 66.4 %, P = 0 < 0.01), HIV stigma coping strategy (75.8 % vs. 65.9 %, P = 0.04), mental health (66.1 % vs. 52.9 %, P = 0.02), and substance use (46.7 % vs. 36.6 %, P = 0.04).		not able to ascertain some key information, such as the exact time of ART initiation, and viral load or other markers for viral replication or immune activation at HIV diagnosis or ART initiation.
128	Chakrapani, V., Vijin, P. P., Logie, C. H., Newman, P. A., Shunmugam, M., Sivasubramanian, M., & Samuel, M. (2017). Understanding how sexual and gender minority stigmas influence depression among trans women and men who have sex with men in India.	2017	India	a cross-sectional survey	convenience sample	300	trans women	social support and resilient coping act as mediators of the effect of sexual and gender minority stigmas on depression	depression	The Beck Depression Inventory Fast-Screen(BDI-FS)	Transgender identity stigma and MSM stigma were significant predictors (significant total and direct effects) of depression, as were social support and resilient coping.	depression	could not be sure about the direction of causality because we used crosssectional data	future interventions should focus on improving social support and promoting resilience among trans women and MSM in India.
						300	MSM		transgender identity stigma/MSM stigma	sexual stigma or gender nonconformity stigma scales	Among trans women and MSM, social support and resilient coping mediated (i.e., significant specific indirect effects), but did not moderate, the effect of stigma on depression, supporting the psychological mediation framework.		we chose to administer either the sexual stigma scale or the gender nonconformity stigma scale among MSM, based on their selfreported gender expression, although both of the scales were derived from a common scale (China MSM stigma scale30).	longitudinal studies may help in providing further evidence to the directionality of this mediation model.
									perceived and enacted stigma	adapted the China MSM Stigma Scale	Conceptual diagram of the proposed parallel multiple mediator model.		As the survey questionnaires were administered by interviewers, there is a possibility of social desirability bias that might have resulted in under- or over-reporting of certain characteristics or symptoms (e.g., resilient coping or depression).	Future studies should examine how different ways of conceptualizing and measuring social support and resilience could affect the relationship between these concepts and sexual or gender minority stigma’s effect on mental health.	To reduce such bias, before the beginning of the interviews, the interviewers emphasized that confidentiality and privacy will be maintained
									Gender nonconformity stigma	15-item ‘‘Gender Non-Conformity Stigma Scale’’ (GNCSS)			our sample was primarily drawn from communitybased organizations working with trans women and MSM, limiting the generalizability of our findings.	Multilevel approaches are needed to address sexual and gender minority stigmas in India to create social contexts in which sexual and gender minority people can realize health equity
									Transgender identity stigma.	14-item ‘‘Transgender identity stigma scale’’ (TGISS).
									Resilient coping.	The Brief Resilient Coping Scale (BRCS)
									Social support.	modified version of a 12-item Multidimensional Scale of Perceived Social Support (MSPSS),34
129	Chakrapani, V., Kaur, M., Newman, P. A., Mittal, S., & Kumar, R. (2019). Syndemics and HIV-related sexual risk among men who have sex with men in India: influences of stigma and resilience. Culture, Health & Sexuality, 21(4), 416-431. https://doi.org/http://dx.doi.org/10.1080/13691058.2018.1486458	2019	India	Qualitative research	purposive sample		MSM	understanding the mechanisms and contexts that increase HIV risk and the nature of resilience resources.			Experiences of discrimination and violence from a range of perpetrators (family, ruffians and police) contributed to internalised homonegativity and/or depression, which in turn led some men to use alcohol as a coping strategy.	syndemic conditions.	As most participants were recruited through NGOs working with men who have sex with men, the experiences of men who are not affiliated to NGOs may be different, and perhaps more detrimental to their health.	multi-level multi-component interventions to reduce intersectional/intersecting stigma, address syndemic conditions and foster resilience – especially by promoting family acceptance and peer support.	To increase the applicability of these findings, however, we did include a diverse group of men who have sex with men and used both methods and source triangulation to obtain diverse perspectives.
				key informant interviews		7	HIV service providers				Stigma related to same-sex sexuality, gender nonconformity and sex work contributed to the production of one or more syndemic conditions.		did not elicit information specifically on how syndemic conditions may affect HIV-positive men who have sex with men	Such efforts include the decriminalisation of adult consensual samesex relationships and the sensitisation of health care providers and society to sexual and gender minority communities
				focus groups		5					While rejection by family and male regular partners contributed to depression/alcohol use, support from family, regular partners and peers served as resources of resilience			Culturally appropriate supportive counselling needs to be offered to address internalised homonegativity and to promote resilient coping behaviours.
											the influence of stigma and syndemics on sexual risk: a conceptual model based on qualitative findings, guided by syndemics theory			taking steps to prevent violence rather than only mitigating the impact of violence; and fostering resilience by increasing support from families and solidarity within communities of men who have sex with men in India.
											.

## Sheet: Year 
	Year of publication
	2010
	2010
	2010
	2010
	2010
	2011
	2011
	2011
	2011
	2011
	2011
	2012
	2012
	2012
	2012
	2012
	2012
	2012
	2012
	2012
	2012
	2012
	2012
	2013
	2013
	2013
	2013
	2013
	2013
	2013
	2013
	2013
	2013
	2014
	2014
	2014
	2014
	2014
	2014
	2014
	2014
	2014
	2014
	2015
	2015
	2015
	2015
	2015
	2015
	2015
	2015
	2015
	2015
	2015
	2015
	2015
	2015
	2015
	2015
	2016
	2016
	2016
	2016
	2016
	2016
	2016
	2016
	2016
	2016
	2016
	2016
	2017
	2017
	2017
	2017
	2017
	2017
	2017
	2017
	2017
	2017
	2017
	2017
	2017
	2017
	2017
	2017
	2017
	2017
	2017
	2018
	2018
	2018
	2018
	2018
	2018
	2018
	2018
	2018
	2018
	2018
	2018
	2018
	2018
	2018
	2018
	2018
	2018
	2018
	2019
	2019
	2019
	2019
	2019
	2019
	2019
	2019
	2019
	2019
	2019
	2019
	2019
	2019
	2019
	2019
	2019
	2019
	2019
	2019

## Sheet: Sheet2
									Study design
				Study design
			Outcome	1	2				a community-based participatory research approach (CBPR)
			1						A community-based research project
			2
			3						a cross-sectional
			4						A cross-sectional design
									A cross-sectional online survey
									a cross-sectional study
									A cross-sectional survey
									A cross-sectional survey
									A cross-sectional survey
									a cross-sectional survey
									A cross-sectional survey
									a cross-sectional survey
									a culture-centered community advocacy intervention
									A faceto-face questionnaire survey
									a life profile approach
									a multilingual online survey
									a paper-based survey
									A QUALITATIVE STUDY
									a qualitative study
									a quantitative behavioral and psychosocial survey
									a quantitative survey,----interviewer-administered structured questionnaire
									a quasi-randomized web-based intervention trial
									a secondary analysis of Integrated Biological and Behavioural Surveillance (IBBS)
									an exploratory qualitative study.
									Anonymous cross-sectional survey
									baseline survey
									case series
									Cohort prospective
									Community based approaches with community researcher
									community-based participatory research
									community-based study
									community-engaged study
									computer-based questionnaires at baseline, 6, and 12months
									consecutive cross-sectional surveys
									convenience sample
									Cross sectional
									Cross sectional
									Cross sectional
									Cross sectional
									Cross sectional
									Cross sectional
									Cross sectional
									Cross sectional study
									Cross sectional study
									Cross sectional study
									Cross sectional study
									Cross sectional study
									Cross sectional study
									Cross sectional study
									Cross sectional study
									Cross sectional study
									Cross sectional study
									Cross sectional study
									Cross sectional study
									Cross sectional study
									Cross sectional survey
									Cross sectional survey
									Cross sectional survey
									Cross sectional survey
									Cross sectional survey
									Cross sectional survey
									Cross sectional survey
									Cross sectional survey
									Cross sectional survey
									Cross sectional survey
									Cross sectional survey
									cross sectional survey
									Cross sectional survey (from databases )
									Cross sectional-Mixed method study
									cross-sectional anonymous survey
									Cross-sectional biological and behavioural survey using respondent-driven sampling;
									Cross-sectional online survey
									cross-sectional study
									cross-sectional study
									cross-sectional study
									cross-sectional study
									cross-sectional study
									cross-sectional study
									Cross-sectional survey
									cross-sectional survey
									cross-sectional survey
									cross-sectional surveys
									Data are from the 2010 Global Men’s Health and Rights Survey (2010 GMHR)
									ethnographic field research
									Ethnographic study
									Ethnographic technique
									exploratory qualitative study
									in-depth ethnographic exploration
									in-depth qualitative interviews
									In-depth semi-structured interviews
									In-depth, semistructured interviews
									in-depthinterviews
									individual indepth interviews
									individual interviews arranged when participants expressed discomfort about group-based sessions or were unable to attend the designated focus group.
									Integrated Biological and Behavioral Survey 2016
									Internet-based survey
									Interview
									interviewer-administered assessment,
									Interviewer-administered questionnaires were completed
									Interviews
									interviews
									interviews
									Key informant interviews
									Key informant interviews
									Key informant interviews
									Key informant interviews
									key informant interviews
									key informant interviews
									key informant interviews
									Key informant interviews
									Key informant interviews
									Key-informant interviews
									life histories
									longitudinal data
									longitudinal data
									Mixed- methods study
									Mixed-method a parallel mixed design
									mixed-method approach
									Mixed-methods
									Multi-isite Qualitative study
									multi-site qualitative study
									National Integrated Biological and Behavioural Survey
									online questionnaire
									part of a larger mixed-methods study
									Participant observation
									participant observations
									participants were asked to complete the questionnaires with Audio-Computer-Assisted Self-Interview (ACASI).
									Participants were assessed at baseline and at a 6-month follow-up
									peer mobilization pilot for HIV and syphilis testing
									phenomenological approach
									phenomenological qualitative approach.
									Purposive sampling
									Qualitative
									Qualitative
									Qualitative
									Qualitative
									Qualitative
									Qualitative
									Qualitative
									Qualitative ;a community-based collaborative research approach by engaging community-based organizations (CBOs)
									qualitative data from field visits
									Qualitative exit interview questions
									qualitative focus groups
									qualitative interviews
									Qualitative research
									Qualitative research
									qualitative research
									Qualitative study
									Qualitative study
									Qualitative study
									Qualitative study
									Qualitative study
									qualitative study
									Qualitative study
									Qualitative study
									Qualitative study
									qualitative study
									Qualitative study
									Qualitative study
									qualitative study
									Qualitative study
									Qualitative study
									Qualitative study
									Qualitative study
									Qualitative study
									Qualitative study
									Qualitative study
									Qualitative study
									qualitative study
									qualitative study
									Qualitative study
									qualitative study
									qualitative study
									Qualitative study
									Qualtitative study
									quantitative assessment
									quantitative survey
									questionnaire based survey.
									questionnaire completion.
									randomized trial of Healthy Choices, a 4-session MI intervention
									RDS
									RDS survey
									repeated in-depth interviews
									Repeated in-depth interviews (an initial interview and a follow-up interview)
									Respondent-driven sampling
									Self-administered questionaire
									self-administered survey
									semi-structured in-depth interview
									Semi-structured in-depth interview
									semistructured in-depth interviews
									Semi-structured in-depth interviews
									semistructured in-depth interviews
									Semistructured interviews
									semi-structured interviews with hijras
									semi-structured qualitative interview.
									Semi-structured qualitative interviews
									semistructuredinterviews
									Structured survey
									structured questionnaire
									Survey, part of a community trial
									The network-based peer mobilization approach
									The pilot trial
									The primary means of data collection was focus groups,
									This qualitative study was part of an NIH-funded HIV intervention project ‘Multi-component HIV Intervention Packages for Chinese MSM’

## Sheet: Sheet3
No	Journal articles	Country where the research is conducted	Study design	Number of study participants	Study focus	Study participants	Main findings	Outcome	Limitation proposed by author	Recommendation
2	Holt, M., Bernard, D., & Race, K. (2010). Gay men's perceptions of sexually transmissible infections and their experiences of diagnosis: 'part of the way of life' to feeling 'dirty and ashamed'. Sexual Health, 7(4), 411-416. https://doi.org/http://dx.doi.org/10.1071/SH09117	Australia	Qualitative	60	STIs	Self-identified gay men	STIs were considered as considerably less important than HIV.	Perception of STIs
			interviews		STIs testing		Condom use and regular STI testing were the most commonly used strategies to manage the risk of STIs.	STIs testing
					Condom use		being diagnosed with an STI could generate feelings of shame, embarrassment and annoyance.	Experiences of diagnosis
					Attitudes and feeling			Destigmatise STIs
					Education campaigns			Fear of shame of getting an STIs
5	Lyons, A., Pitts, M., Grierson, J., Thorpe, R., & Power, J. (2010). Ageing with HIV: Health and psychosocial well-being of older gay men. AIDS Care - Psychological and Socio-Medical Aspects of AIDS/HIV, 22(10), 1236-1244. https://doi.org/10.1080/09540121003668086	Australia	Quantitative	693	overall health and well-being of this older group compared to their younger counterparts	HIV positive gay men	overall findings pointing to a substantially poorer quality of life for the older compared to the young men	physical and mental health		provide new directions for meeting the present and future needs and challenges of older HIV-positive gay men.
			Survey				The strongest predictor of subjective well-being was men’s reported history of discrimination from medical service providers around their HIV status, therefore highlighting perceived stigma as a crucial element in overall well-being.	psychosocial well-being. This latter theme included questions about identity, community and social networks, relationships and sex, perceived discrimination and overall subjective well-being.		To fully identify the challenges faced by this group, further population-based research needs to compare older HIV-positive gay men with the older HIV-negative community.
							less identification was associated with greater well-being.
							older men are less likely than their younger counterparts to receive support from their partner may be due to them being more likely to have older partners who themselves have developed age-related health or other problems that make them less able to provide support.
							many older men received support from family and friends, over half received no support from healthcare workers other than their general practitioner
6	Munro, I., & Edward, K. L. (2010). The burden of care of gay male carers caring for men living with HIV/AIDS. American Journal of Men's Health, 4(4), 287-296. https://doi.org/10.1177/1557988309331795	Australia	Phenomenological study	12	Investigate the caregiver burden of HIV/AIDS on the gay male carers of gay men with the disease.	Gay men carers	Allocating resources to gay male carers such as; education, respite care, family therapy and cognitive-behavioral therapy (CBT) to address grief and stigma issues, has implications for how health services might reduce the burden of care for these carers	This research adds to the body of knowledge on HIV/AIDS, thus requiring health professionals to gain a deeper understanding of marginalized, oppressed, and stigmatized individuals in their care.	as with all qualitative inquiry, the findings are not generalizable to the broader community.	he allocation of resources to gay male carers such as education, respite care, family therapy, and cognitive-behavioral therapy (CBT) in addressing grief and stigma issues has implications for how health services might reduce the burden of care for these carers.
							isolation and social stigma, first, from being gay, and second, from coping with a sexually transmitted terminal illness infecting their partner.	Gay male carers identified a significant barrier for them was related to stigma and that the PLWHAs often wanted their partners to provide all the care, limiting the opportunities for respite and sharing the carer role
							Carers identified they had to cope with losing not only their loved ones (PLWHA) due to HIV/AIDS but also friends due to their caring for the PLWHA, thus resulting in social isolation.
							coping strategies the carers used include norma lizing the impact of the illness, balancing day-to-day commitments, managing their partner’s denial about either the presence of the illness or the future prognosis
25	Down, I., Wilson, D. P., McCann, P. D., Gray, R., Hoare, A., Bradley, J., . . . Prestage, G. (2012). Increasing gay men's testing rates and enhancing partner notification can reduce the incidence of syphilis. Sexual Health, 9(5), 472-480. https://doi.org/http://dx.doi.org/10.1071/SH12023	Australia	Mixed methods approach		determine whether gay men would be willing to increase syphilis testing and partner notification	Gay men	37.3% felt they should test more frequently for sexually transmissible infections.	Willingness to increase syphilis testing and partner notification	, although the survey consists of a large sample of homosexually active men in Australia, it was a convenience sample and may not be entirely representative of all gay or other homosexually active men.	Communication technologies could facilitate partner notification, reducing the stigma associated with such disclosure.
			Cross sectional online survey	2306	assessed the possible epidemiological impact these changes might have in the Australian population.		Lack of convenience was the main barrier reported.			Continual education of gay men is required to encourage testing to occur regularly and in the absence of symptoms.
			FGDs	5 (N=35)			Partner notification was broadly acceptable, although perceived stigma presented a potential barrier.			This education should also aim to destigmatise syphilis, assisting gay men to speak more openly about it.
							increasing testing rates would have a substantial impact on reducing rates of syphilis infection among gay men and partner notification would further reduce infections.
34	Newman, C. E., Holt, M., Bryant, J., Kippax, S. C., Paquette, D. M., Canavan, P. G., . . . Saltman, D. C. (2012). Comparing 'doctor' and 'patient' beliefs about the role of illicit drug use in gay men's depression. Health and Social Care in the Community, 20(4), 412-419. https://doi.org/10.1111/j.1365-2524.2011.01044.x	Australia	Qualitative study		the role of illicit drug use in gay men’s depression.		Both GPs and gay men believe that illicit drug use and depression are related.	Depression	The depth and diversity of views provided on this issue are somewhat restricted.	Doctor–patient communication could be further enhanced by recognising divergent beliefs about illicit drugs and their role in depression.
			Semi-structured interviews	16		GP	doctors expressed the beliefs that: illicit drug use is related to depression in gay men; illicit drug use impedes effective diagnosis and treatment of depression in gay men; and illicit drug use increases the level of complexity involved in caring for gay men with depression.		did not have enough diversity available in these data to make any conclusions about how HIV status might figure in the relationships between illicit drug use, mental health and identity.
				40		Gay men with depression	Gay men expressed the beliefs that: illicit drug use is closely related to depression; illicit drug use can be helpful in dealing with difficult experiences; and illicit drug use is just what you do as a gay man living in a big city.		did not ask the doctors about their own sexual identity and we did not evaluate whether doctors’ sexuality affected their own beliefs about drug use or depression in gay men.
							Both groups believed drug use and depression were related, but doctors emphasised the negative outcomes of drug use and interpreted these in relation to health.		the beliefs identified may be specific to the social and political context of the particular parts of contemporary Australia in which this research was conducted.
							Gay men believed that drugs could have both negative and positive uses and differentiated between health and social outcomes.
35	Smith, G. (2012). Sexuality, space and migration: South Asian gay men in Australia. New Zealand Geographer, 68(2), 92-100. https://doi.org/10.1111/j.1745-7939.2012.01229.x	Australia	Qualitative study	23	the relationship between migration, private space and sexual expression for South Asian gay men who have relocated to Melbourne, Australia.	South Asian gay men	Cultural expectations for marriage, social stigma about homosexuality and a lack of private spaces for sexual exploration, constrained the participants’ sexual expression in South Asia.	Sexual expression
			Interview		Sexual identities and private space		The opportunity for sexual behaviour for the men is severely limited in their countries of origin.
					Migration and gay culture		Family needs, social and cultural mores and religious expectations affect their ability to perform their sexuality.
							Migration was important for many of the men in constructing their sexual identities
							living away from family and country of origin provide private spaces and greater freedom, ‘coming out’ and expressing homosexual interests within private domestic space in Australia is not always easy or possible.
							non-normative sexual identity is difficult to create and perform in South Asian contexts.
							The private space that is available to the men in Australia can make such identities easier to resolve.
							for most men the process of migration has allowed them to declare their sexuality within the confines of private space.
39	Brener, L., Ellard, J., Murphy, D., & Callander, D. (2013). Perceptions and deflections: associations between attitudes towards people with hepatitis C and testing for hepatitis C among Australian gay and bisexual men. Sexual Health, 10(3), 268-274. Retrieved from http://www.publish.csiro.au/nid/164.htm	Australia	Exploratory study		HCV knowledge, HCV testing, sexual practices, perceptions of HCV risk and attitudes towards people with HCV among Australian MSM		attitudinal factors related to HCV were associated with HCV testing behaviour.	HCV testing behaviours		future research should focus on how to best address the limited knowledge around sexual transmission of HCV, as well as the negative attitudes of gay and bisexual men towards HCV, which could be a barrier to HCV testing and may also present as a barrier to diagnosis disclosure, help-seeking and treatment.
	https://www.publish.csiro.au/sh/pdf/SH12179.		online survey	590		MSM	Behavioural risk factors related to sexual practices (i.e. is condom use and sexual risk activities) were not associated with HCV testing	Behavioural risk factors
							Testing for HCV was associated with HIV-positive status, more knowledge about HCV and a greater likelihood of ever having injected drugs
							the attitudes of gay and bisexual men towards HCV and, more specifically, towards people who inject drugs are negative
							attitudes, coupled with a lack of knowledge of the increased risk of sexual transmission of HCV among gay and bisexual men, especially HIV-positive gay men, appear to be acting to prevent routine HCV testing among some gay and bisexual men at potential risk of acquiring HCV.
45	Deacon, R. M., Julie, M. S., Treloar, C., & Maher, L. (2013). At the intersection of marginalised identities: lesbian, gay, bisexual and transgender people's experiences of injecting drug use and hepatitis C seroconversion. Health & Social Care in the Community, 21(4), 402-410. https://doi.org/http://dx.doi.org/10.1111/hsc.12026	Australia	exploratory qualitative study	24	experiences of LGBT on injecting drugs or living with hepatitis C virus (HCV) infection	LGBT people with newly acquired HCV	Drug use facilitated connection to a chosen community by suppressing sexual or gender desires allows them to fit in to the mainstream; enacting LGBT community norms of behaviour; and connection through shared drug use.	Living with HCV	did not include questions on sexuality so people in the larger sample who did not disclose an LGBT identity or a same-sex relationship were not part of our analysis.	Health professionals working in drug and HCV care services need to develop capacity in providing culturally appropriate health-care for LGBT PWID.
			semi-structured interviews		explore participants’ understandings and awareness of HCV, seroconversion, testing, diagnosis and treatment.		feeling afraid to come out about their drug use to LGBT peers because of the associated stigma of HCV.			Addressing drug use may also require individuals to deal with issues related to sexual or gender identity.
							the combination of being LGBT/living with HIV (a gay disease) and injecting drugs/living with HCV (a junkie’s disease) left them in a kind of no-man’s-land
47	Jones, T., & Hillier, L. (2013). Comparing Trans-Spectrum and Same-sex-Attracted Youth in Australia: Increased Risks, Increased Activisms. Journal of LGBT Youth, 10(4), 287-307. https://doi.org/10.1080/19361653.2013.825197	Australia	Cross sectional study	3000	provide a comparison of transspectrum youth and cisgender SSAY, and to also highlight some positive aspects to trans-spectrum youth that appear underreported.	same-sex attracted and trans-spectrum youth	The trans-spectrum respondents particularly reported experiencing homophobic abuse and suicide attempts in response to homophobia and cissexism significantly more often than their cisgender counterparts.	identity disclosure and social support	relatively large number for a youth-based study, the number of trans-spectrum participants was nevertheless a limitation	the need for individuals to be supportive of trans-spectrum youth who disclose their identities to them.
			survey- online questionnaire		highlights suicide risks for youth.		some of the youth were able to reframe social rejection of their identities using a variety of self-affirming strategies.	issues of experiences of abuse and related well-being issues		measures aimed both at strengthening their resilience and making their social environments more livable
			closed- and open-ended items				respond to discrimination through activism, and many held high hopes for the ways in which they might impact their worlds in the future.	educational issues		The need to allow trans-spectrum youth to have activist opportunities in schools, and to also recognize that some trans-spectrum youth may wish to negotiate a private way of managing gender differences, must be balanced in school-based approaches to supporting this group.
							almost half of trans-spectrum youth (46.1%) had self-harmed due to experiences of transphobia/homophobia.
							With trans-spectrum youth reporting 81.2% of the homophobic/cissexist abuse they experienced occurred at school
							highly significant relationships between abuse and lack of concentration in class, lower marks, and attendance issues
							school disruption was significantly higher for trans-spectrum youth.
							highly significant relationship between being a trans-spectrum youth and responding to abuse by engaging in activism in the school
59	Deuba, K., Karki, D. K., Shrestha, R., Aryal, U. R., Bhatta, L., & Rai, K. K. (2014). Risk of HIV infection among men having sex with men in Kathmandu valley, Nepal. Asia-Pacific Journal of Public Health, 26(2), 126-137. https://doi.org/10.1177/1010539512441491	Nepal	Cross sectional survey	snowball sampling	150	MSM	The influence of individual-level, social-capital, and social-structural factors on HIV risk			a high risk of HIV infection was significantly associated with being involved in sex work, having no knowledge of male sexually transmitted infection (STI) symptoms, and having a history of STI symptoms	risk of HIV infection		HIV prevention could be made more effective by targeting MSM who are involved in sex work and by improving their knowledge of male STI symptoms and early diagnosis and treatment.
			face-to-face interviews							rampant risk behaviors among MSM that include earlier onset of sexual activity, multiple sex partners, inconsistent condom use in anal and vaginal sex, use of oil-based lubricants, and high rate of condom rupture and substance abuse during last sex.	sexual risk behaviors		additional studies using nationally representative samples and focusing on broader structural factors such as laws and policies, the impact of violence on psychosocial health, and the institutional context of discrimination may be needed to expand our knowledge about the structural factors associated with increased risk of HIV infection
										a significant number of MSM were married to women
97	Indrawati, F. L., Demartoto, A., & Probandari, A. N. (2018). Perceived benefit of condom use domination on the perceived benefit of sexually transmitted infection screening on queer in Yogyakarta. Journal of Health Promotion and Behavior, 3(2), 126-129. Retrieved from https://link.lis.curtin.edu.au/cgi-bin/ezproxy/ezpgateway.cgi?url=http://ovidsp.ovid.com/ovidweb.cgi?T=JS&CSC=Y&NEWS=N&PAGE=fullte…	Indonesia	Qualitative	purposive sampling		Queer, transgender women	analyze perceived benefit of condom use domination on the perceived benefit of sexually transmitted infection screening on queer.			Most of the informants believed that they were able to avoid or recover from STIs by using safety, namely condoms.	perceived benefit of condom use
			phenomenological approach.							applying condoms to their partners, it will be more useful as prevention of STIs compared to STI screening
			focus group discussion		8					practical condoms are easy to carry and do not hurt when having sexual intercourse
			indepth interview		7
			key informants		3
3	Zhang, A., Reynolds, N. R., Farley, J. E., Wang, X., Tan, S., & Yan, J. (2019). Preferences for an HIV prevention mobile phone app: a qualitative study among men who have sex with men in China. BMC Public Health, 19(297). Retrieved from https://link.lis.curtin.edu.au/cgi-bin/ezproxy/ezpgateway.cgi?url=http://ovidsp.ovid.com/ovidweb.cgi?T=JS&CSC=Y&NEWS=N&PAGE=fulltext&D=cagh&AN=20193288516.	China	Qualitative	Purposive sampling and snowball sampling	19	gay and bisexual identified MSM	HIV prevention mobile phone app			Preferences for features of the app: target population, attributes, language used, potential user access, and perceived usefulness.	Design of an app targeting MSM	only recruited gay and bisexual identified MSM	The design of an app targeting MSM addressing behavioral and psychological aspects, satisfy common needs of potential users, avoid perpetuating negative stereotypes and stigma, and avoid possible increase of risk behavior due to using the app
			Semi-structured personal interviews	online and offline approaches.		MSM who are college students.				preferences for content of the app: functions to facilitate HIV testing behavior, HIV post-exposure prevention, warning against substance use, psychological support, and areas for communication.		qualitative results from a small sample, they may not be generalizable
12	Kiran, D., Manjunath, R., Aswin, K. K., Patil, B. K., & Mahabalaraju, D. K. (2011). A study on risk factors associated with inconsitent condom use lubricant use among men who have sex with men in central, Karnataka, India. Australasian Medical Journal, 4(10), 469-473. https://doi.org/http://dx.doi.org/10.4066/AMJ.2011.563	India	Cross sectional, community based study	Consecutive sampling	309	MSM	risk factors associated with inconsitent condom use lubricant use		Self development questionaire	79.61% and 88.03% reported inconsistent use of condom and lubricant during the three months prior to the interview, respectively.	Inconsistent condom use	it was not possible to include representative samples of all types of MSM	Preventive programmes must identify factors in order to target consistent condom and lubricant use among the MSM community
				snowball technique		sexual identity such as kothi (mainly anal receptive), panthi (mainly anal insertive), double deckers (both anal receptive and anal insertive), hijra (transgender), jogappa and bisexual (engaged in both homosexual and heterosexual relationships).	Independent variabels for inconsistent condom use: low educational attainment, middle socioeconomic class, sex in a public place, not using a condom during the last sexual encounter, increased frequency of sex and presence of STI			middle socioeconomic class, sex in a public place and increased frequency of sex were significantly associated with inconsistent condom use.	Inconsistent lubricant use	influence of mental status, emotional attachment with partners and other psychosocial factors could not be analysed which are also important in low condom usage.
							Independent variabels for inconsistent lumbricant use: middle socioeconomic class, sex in a public place, practising both types of anal sex (insertive and receptive), not using a condom during the last sexual encounter and increased frequency of sex			practising both types of anal sex (receptive and insertive), not using a condom during the last sexual encounter and increased frequency of sex were significantly associated with inconsistent lubricant use.		data was self-reported. Hence, recall and reporting bias on condom and lubricant use may exist.
12	Liao, M., Kang, D., Jiang, B., Tao, X., Qian, Y., Wang, T., . . . Jia, Y. (2011). Bisexual behavior and infection with HIV and syphilis among men who have sex with men along the east coast of China. AIDS Patient Care and STDs, 25(11), 683-691. https://doi.org/10.1089/apc.2010.0371	China	Cross-sectional survey	multiple methods:	2996	MSM	the correlates of bisexual behavior and infection with HIV/syphilis among men who have sex with men only (MSM-only) and those who have sex with both men and women (MSMW)		Self development questionaire	39.5% acknowledged being MSMW; 60.5% being MSM-only; 2.5% were HIV-infected with similar rates for MSMW (2.5%) and MSM-only (2.6%); 5.5% syphilis-infected with comparable rates for MSMW (5.6%) and MSM only (5.5%).	HIV infection	Data collection relying on retrospective self-reports was subject to recall bias	Further research is needed to investigate the impact of bisexual behaviors on population transmission.
				venue-based recruitment, Internet advertisement, community outreach, and peer referrals.		MSMW	sociodemographic information, sexual and drug use behaviors, knowledge, and use of prevention services; blood samples were tested for HIV/syphilis status			MSMW were more likely than MSM-only to be older, local residents, recruited from outdoor cruising area, drug users, and less likely to have used a condom during last anal sex with a male partner.	Syphilis infection	The sensitive nature of the questions (related to sexual and drug use behaviors) may have lead to information bias due to the social desirability of certain answers.	In-depth, better targeted, culture-sensitive integrated HIV and other STD control is essential in bisexual men and MSM-only in many urban areas in China that data suggested a potential emerging public health emergency.
				recruited from gay-oriented venues such as bars, night clubs, tea houses, bathhouses, saunas, public parks and bathrooms, outdoor cruising areas, non-venue–based grassroots communities, HIV testing sites, and Internet advertisement						HIV-infected MSMW were more likely to have syphilis and other sexually transmitted diseases (STDs) and less likely to have received peer education		Nonresponse information was not collected.
										HIV-infected MSM-only were more likely to be older, nonlocal residents, and have syphilis and other STDs		The cross-sectional design precludes identification of causal relationships
12	Ruan, Y., Pan, S. W., Chamot, E., Qian, H. Z., Li, D., Li, Q., . . . Kristensen, S. (2011). Sexual mixing patterns among social networks of HIV-positive and HIV-negative Beijing men who have sex with men: a multilevel comparison using roundtable network mapping. AIDS Care, 23(8), 1014-1025. https://doi.org/http://dx.doi.org/10.1080/09540121.2010.542127	China	Pilot study: alternative network-mapping approach, matched case-control design, and snowball sampling	single-stage snowball sampling.	254	HIV+ and HIV - MSM	compare characteristics of social networks of HIVpositive and HIV-negative Beijing MSM at the individual, dyad, and network levels.	individual-level demographics, socialization, andsexual histories	Self development questionaire	assigning arbitrary identifiers to social network members gathered simultaneously in a group setting is a feasible, albeit incomplete andresource-intensive, method of obtaining refined data on Beijing MSM social and sexual networks.	Social network	A small snowball sample with high refusal rates may have precluded a representative sample of Beijing MSM social networks	To boost participation rates, future roundtable networkmapping studies may consider offering additional incentives, such as compensation for transportation costs.
										cross-generational sex (sex between men with ]10 years age difference) was more prevalent among social networks of HIV positive Chinese MSM	Sexual network		Further research on the sexual health effects of Chinese MSM identity development and social adaptations of living as a Chinese MSM with HIV is urgently needed.
													longitudinal and larger studies are needed to assess the relationship between HIV infection and disclosure of MSM identity
21	Liu, Y., Li, X., Zhang, L., Li, S., Jiang, S., & Stanton, B. (2012). Correlates of consistent condom use among young migrant men who have sex with men (MSM) in Beijing, China. European Journal of Contraception and Reproductive Health Care, 17(3), 219-228. https://doi.org/10.3109/13625187.2012.662544	China	Cross sectional survey	four sampling methods	311	Young (18-29 yo) migrant MSM	exploring the correlates of consistent condom use among young migrant MSM (aged 18 – 29 years) in Beijing.	HIV knowledge, condom-use skills, and history of STIs	20 items which were adapted from the scales used in the 1992 U.S. National Health Interview Survey 27 and other studies in the United States 2	(54%) reported having used a condom every time in the last three sexual episodes with both stable and casual sexual partners.	Consistent condom use	the representativeness of the sample is limited.	Future STIs/HIV prevention programmes should strengthen empowerment, access to condoms, and reduction of alcohol consumption within this socio-economically marginalised group.
				Snow-balling sample			Substance use, commercial sex with men, and online sexual partner seeking			MSM who had a low monthly income, had often experienced alcohol intoxication, did not use a condom at fi rst sex, and had fewer lifetime male sexual partners were less likely to use condoms consistently.		condom use and behavioural data were self-reported and therefore were subject to self-reporting bias.	It is important to educate migrant MSM to correct the misperception of ‘ safe partner ’ , to raise their awareness of the high risk of STIs/HIV transmission, especially in the context of multiple, concurrent sexual partnerships, and to promote consistent condom use with both stable and casual partners
				internet outreach			Number of lifetime male sexual partners			The top three reasons, endorsed by more than half of the respondents, were ‘ My sexual partner had no STIs ’ (57%), ‘ My sexual partner and I had a faithful relationship ’ (57%), and ‘ I thought that not using a condom occasionally did not matter ’ (54%)
				‘ venue-based outreach			Suicidal ideation and depressive symptoms			migrant MSM practised sexual risk behaviours, such as having multiple male sexual partners and unprotected sex (i.e., inconsistent condom use).
				‘ peer outreach ’			Socio-demographic factors			MSM with a higher income may be better educated and more knowledgeable about HIV/STI prevention, which may explain why they are more likely to use condoms consistently.
							HIV knowledge, condom-use skills, and history of STIs			migrant MSM who often got drunk were less likely to use condoms consistently
							Communication about safer sex			the role of alcohol and inebriation on inconsistent condom use among migrant MSM, thus exposing this vulnerable population to a higher risk for STIs/HIV.
										migrant MSM who had used a condom at fi rst sex were more likely to use condoms consistently.
										Consistent condom use was signifi cantly associated with the number of lifetime male sexual partners
										The main reason why MSM did not use condoms consistently was the perception of ‘ safe partner ’ .
24	Snyder, H., Yeldandi, V. V., Kumar, G. P., Liao, C. H., Vemu, L., Gandham, S. R., . . . Schneider, J. A. (2012). Field-based video pre-test counseling, oral testing, and telephonic post-test counseling: implementation of an HIV field testing package among high-risk Indian men. AIDS Education and Prevention, 24(4), 309-326. https://doi.org/http://dx.doi.org/10.1521/aeap.2012.24.4.309	India	Cross sectional survey	convenience sampling method recruited from cruising areas,	298	MSM	evaluated a field testing package (FTP) that identified HIV positive participants through video pre-test counseling, OraQuick oral fluid HIV testing, and telephonic post-test counseling and then connected them to government facilities.	Survey items	previous HIV prevention surveys in this setting and population (Dandona, et al., 2005; Dandona, et al., 2006; Schneider, et al., 2010b).	Nearly all participants preferred oral testing	FTP preferences	convenience sample,	With increased public-private coordination, this FTP could identify many hard-to-reach preliminary positive individuals and connect them to government testing and care
				recruited from parking lots	300	Truck driver	sociodemographics, HIV testing history, risk behaviors, and opinions on the FTP			Those who had previously been tested preferred traditional methods to video counseling	Video pre-test counseling	social desirability bias
										those who had been previously tested were less likely to prefer video counseling than those who had not been tested		unable to determine whether many of those who tested preliminary positive did in fact follow-up at a government center.
										more than 90% of those who tested positive were HIV positive unaware, which indicates that the high-risk men who are not being reached by existing programs have a high seroprevalence and it is therefore important to develop testing programming that targets these individuals.	HIV testing	rates of completed phone counseling and follow up to ICTCs were low.
										field test package including video pre-test counseling, oral rapid testing, and telephonic post-test counseling was quite acceptable among high-risk South Indian men.		aggregate analyses could not entirely explain the differences in preferences and follow-up between different subgroups.
51	Kolhe, C. S., Thitame, S. N., & Somasundaram, K. V. (2019). Mental health of HIV High Risk Groups. Pravara Medical Review, 11(2), 14-18. Retrieved from https://link.lis.curtin.edu.au/cgi-bin/ezproxy/ezpgateway.cgi?url=http://ovidsp.ovid.com/ovidweb.cgi?T=JS&CSC=Y&NEWS=N&PAGE=fulltext&D=cagh&AN=20203003454.	India	qualitative exploratory	Non Probability Quota Sampling		MSM	assessing the mental health of HIV High Risk Groups			lack of identity, and rights for the MSM and TG communities.			interventions like integrating mental health services with the National Health Programs to address these issues effectively.
			the Critical Theory Approach.			TG	perception of mental health by discussing their problems, coping mechanisms and resilience.			although the groups were not able to define and use words, they felt and sensed worry, stress, anxiety, lack of identity and societal support			National Programs should view each of these groups separately, given their varied needs.
			Focus Group Discussions		9 (N=65)	FSWs							Tailor-made approach to address the mental health issues for each group may yield better results for the program
59	Adia, A. C., Ng, M. J., Quilantang, M. I., Restar, A. J., Hernandez, L. I., Imperial, R. H., . . . Operario, D. (2019). Collective coping strategies for HIV-related challenges among men who have sex with men in Manila, Philippines. AIDS Education and Prevention, 31(5), 479-490. https://doi.org/10.1521/aeap.2019.31.5.479	the Philipines	Qualitative design	purposive sampling with assistance from two community-based organizations (CBOs)			collective coping strategies applied to HIV			Three strategies were identified: peer support, spirituality, and support from existing relationships	collective coping strategies	participants were recruited through purposive sampling,	Policies and research interventions that improve access to collective identities for MSM with HIV
			semistructured, in-depth interviews		15	HIV-positive MSM					focus on HIVpositive MSM might not generalize to other key populations	limited to MSM with HIV in metro Manila	Further quantitative studies are needed to characterize the psychosocial, behavioral, and clinical correlates of different coping strategies, and rigorous evaluations are needed to determine the effectiveness of culturally appropriate and geographically relevant coping interventions for PLHIVs in the Philippines.
			interviews		6	community-based organization workers						interviews were conducted only in English.
												an American interviewer may have created power dynamics that may have ultimately created social desirability bias.
72	Felix, M. S. (2016). Nature or nurture? A qualitative study of the source of homosexuality. Pertanika Journal of Social Sciences and Humanities, 24(4), 1445-1463. Retrieved from https://www.scopus.com/inward/record.uri?eid=2-s2.0-85010664797&partnerID=40&md5=29ec178d39e061a99a3c3080152d0844.	Malaysia	Qualitative study	purposive sampling and the snowball technique	33	self-identified gay men	bases the source of homosexuality on the lived and interpreted experience			the source of homosexuality for the respondents was nature and not nurture.	the source of homosexuality		Longitudinal research would deepen understanding of the source of homosexuality.
										Respondents attribute their homosexuality to genetics, inborn hormonal influence and biology.			social factors that encourage further exploration, development and self-acceptance.
										nurture has a part to play in the development of self-identified gay men as individuals.
										Nurturing via friendships, role-modelling and environments that are affirming and positive portrayals of homosexuality in the media allow the respondents to internalise positive attitudes towards their homosexuality.
82	Goldsamt, L. A., Clatts, M. C., Giang, L. M., & Yu, G. (2015). Prevalence and Behavioral Correlates of Depression and Anxiety Among Male Sex Workers in Vietnam. International Journal of Sexual Health, 27(2), 145-155. https://doi.org/10.1080/19317611.2014.947055	Vietnam	behavioral survey	recruited from public and semi-public venues (streets, parks, massage parlors	710	MSWs	assessed depression and anxiety symptoms, and their association with high-risk sexual and drug behaviors,	Depression	20-item version of the Center for Epidemiological Studies Depression Scale (CES-D) (Radoff, 1977)	A majority of participants reported depressive symptomatology although fewer report symptoms of anxiety.	high-risk sexual and drug behaviors,	the assessment measures that were employed would normally be used as the basis for determining the need for further clinical evaluation and cannot be used as the basis for diagnoses of specific mental illnesses.	the urgent need for further research in understanding on the role of mental health distress in behavioral decisionmaking among high risk populations in Vietnam and also for the need for greater integration of mental health issues within public health programs, notably HIV prevention and treatment services.
								Anxiety	the Beck Anxiety Inventory (BAI) (Beck et al., 1998).	Risky sexual and drug use practices predicted both types of symptoms.
95	Goldsamt, L. A., Clatts, M. C., Yu, G., Le, B., & Colby, D. J. (2017). Human Trafficking and Emerging Sex Risk Environments in Vietnam: A Preliminary Profile of a Sex Work “Shared House”. Journal of Human Trafficking, 3(2), 107-115. https://doi.org/10.1080/23322705.2016.1193343	Vietnam	Mixed methods	recruited in public and semipublic venues			construct a preliminary profile of a “Shared House” as a risk environment.			observational data and informal interviews with YMSW in Shared Houses revealed that the majority were trafficked through thirdparty brokers who connect youth with Shared House managers for the explicit purpose of sex work.	preliminary profile of a “Shared House”	All survey data reported in this paper were collected via self-report,	Further research is needed in these and other venues in which young men are trafficked for sex work.
			behavioral survey	12 Shared Houses,	five and 15 YMSW on staff.= 196					These YMSW had little or no control over their sex work transactions and very low levels of knowledge regarding transmission of HIV and STIs.		social desirability influenced responses.
			Qualitative							YMSW recruited in Shared Houses were less likely to report substance use than those recruited in other venues
			Observations and informal interviews							They were more likely to have had sex with a female elective partner in the past 30 days
										less likely to have a met male sex partner online in past 30 days
										YMSW recruited in Shared Houses were less likely to report having ever been detained by police for sex work
										less likely to have revealed to a doctor, nurse, or other health provider that they have sex with men
										a majority of YMSWs in these venues appear to have been trafficked through third-party brokers who connect youth with Shared House managers for the explicit purpose of sex work
										the majority came from rural provinces in the Mekong Delta where employment opportunities are very limited.
										YMSWs in these venues have little or no knowledge about STI/HIV risk and most are limited in their awareness of, and ability to access, STI/HIV screening and treatment services.
										sexual decision-making is often under the control of the client, mediated by the Shared House manager who may demand additional cost for specific types of sexual exchange, including anal sex and sex without a condom; have very limited power to alter or refuse the terms of the transaction.
100	Wang, N., Wang, S., Qian, H. Z., Ruan, Y., Amico, K. R., Vermund, S. H., . . . Zheng, S. (2019). Negative associations between general self-efficacy and anxiety/depression among newly HIV-diagnosed men who have sex with men in Beijing, China. AIDS Care - Psychological and Socio-Medical Aspects of AIDS/HIV, 31(5), 629-635. https://doi.org/10.1080/09540121.2018.1549721	China	baseline survey	invited to participate	367	newly HIV-diagnosed Chinese MSM	evaluate the association between general self-efficacy and depression/anxiety among newly HIV-diagnosed Chinese men who have sex	Self-efficacy	the General SelfEfficacy Scale (GSES) (Schwarzer & Jerusalem, 1995)	negative associations between general self-efficacy and depression/ anxiety among the study population.	depression/anxiety	the cross-sectional data that cannot be used to evaluate a temporal relationship between general self-efficacy and depression and anxiety	Interventions promoting overall health and wellness should address self-efficacy, depression and anxiety
			cross-sectional survey					Depression and anxiety	the Hospital Anxiety and Depression Scale (HADS) (Zigmond & Snaith, 1983),	general self-efficacy increased by one unit, the odds of “likely” or “borderline” depression versus normal, or “likely” depression versus “borderline” depression or normal decreased by 12% [adjusted odds ratio (AOR): 0.88, 95% confidence interval (CI): 0.85–0.92] after adjusting for potential confounders		we did not measure other potential confounding variables such as social support.	further studies are needed to increase general selfefficacy and reduce depression and anxiety.
										general self-efficacy was negatively associated with anxiety (AOR: 0.89, 95% CI: 0.86–0.93). A higher level of general self-efficacy was associated with lower levels of depression and anxiety among newly HIVdiagnosed Chinese MSM.
101	Yadegarfard, M., Ho, R., & Bahramabadian, F. (2013). Influences on loneliness, depression, sexual-risk behaviour and suicidal ideation among Thai transgender youth. Culture, Health and Sexuality, 15(6), 726-737. https://doi.org/10.1080/13691058.2013.784362	Thailand	Cross sectional survey	convenience sampling	190	Thai male-to-female transgender youth.	examined the influence of age, education level and number of sex partners on levels of loneliness, depression, suicidal ideation and sexual-risk behaviour in Thai male-to-female transgender youth.	loneliness	the UCLA Loneliness Scale, a 20-question scale developed to evaluate subjective feelings of loneliness (Russell, Peplau, and Ferguson 1978).	level of education has a significant influence on depression and loneliness,	depression and loneliness,	transgender individuals are a relatively hidden population, and the sample for this study was assembled somewhat opportunistically.	recommended that a more in-depth study of the influence of the three independent variables on negative health outcomes among Thai transgender youth is needed.
								depression	the Depression Anxiety and Stress Scale (DASS-21).	the number of sex partners has a significant influence on sexual-risk behaviour and suicidal ideation and age has a significant influence on sexual-risk behaviour and suicidal ideation	sexual-risk behaviour	the study relied heavily on self-report, there is the possibility of bias, particularly for sexual-risk behaviour items.
								suicidal thoughts and attempt	the Positive and Negative Suicide Ideation Inventory (PANSI) (Osman et al. 2002).	Participants with higher levels of education reported more loneliness than participants who did not graduate from high school		the scales themselves have not been formally validated with Thai populations.
										participants who did not graduate from high school reported more depression than participants with some university credit
										participants aged 15 to 19 years, compared with those of 20 to 25 years, reported higher level of sexual-risk behaviour and higher levels of suicidal ideation.
108	Peitzmeier, S. M., Stephenson, R., Delegchoimbol, A., Dorjgotov, M., & Baral, S. (2017). Perceptions of sexual violence among men who have sex with men and individuals on the trans-feminine spectrum in Mongolia. Global Public Health, 12(8), 954-969. https://doi.org/10.1080/17441692.2015.1114133	Mongolia	Qualitative			trans-feminine spectrum	rape myths among sexual and gender minority groups,			A number of rape myths previously noted to be prevalent among Western, heterosexual men, and women were expressed by participants,	rape myths	understanding perceptions of sexual violence was not the primary aim of the study, which had a primary aim of understanding the risk context for HIV.	Interventions should be community-led and focus on exposing and problematising rape myths specific to these populations, expanding a narrow definition of forcible ‘real’ rape, defining consent as both affirmative and freely given, and increasing empathy and social support for survivors
			Indepth interview	purposive sampling	30	MSM				including the myth that males are never raped, rape as a cause of homosexuality or transgenderism, conceptualisations of prototypical rape as requiring overwhelming force, and victim blaming.		questions about sexual violence in the interview guide and probes from interviewers were mostly focused around the perceived prevalence of sexual violence and what types of violence and perpetrators were most prevalent.	This preliminary study of perceptions of rape should be expanded through more qualitative work, particularly focus groups to understand group norms around the issue, and quantitative work to understand how widely held different beliefs are and correlates of those beliefs.
			FGD		2					many of these perceptions appeared to have different origins and effects in these populations.
										Many of the major male rape myths identified in high-income settings and held by heterosexual, cisgender men, and women were also identified in the accounts of some Mongolian MSM and individuals on the trans-feminine spectrum
112	Tomori, C., McFall, A. M., Srikrishnan, A. K., Mehta, S. H., Solomon, S. S., Anand, S., . . . Celentano, D. D. (2016). Diverse Rates of Depression Among Men Who Have Sex with Men (MSM) Across India: Insights from a Multi-site Mixed Method Study. AIDS and Behavior, 20(2), 304-316. https://doi.org/10.1007/s10461-015-1201-0	India	Mixed-method study	respondent driven sampling	11992	MSM	depression and its correlates	Depression	the Patient Health Questionnaire-9 (PHQ-9),	prevalence of depression was 11 %,	depression	cross-sectional design does not enable us to establish the causal roots of depression or directionality associations found in our quantitative analysis	Combination prevention interventions should include mental health services that address disclosure, suicidality, and substance use.
			a cluster-randomized HIV-prevention trial							identification as a kothi (feminine sexual identity) [adjusted odds ratio (aOR) = 1.91], disclosure of being MSM to non-family (aOR = 1.7) and family (aOR = 2.4), disclosure of HIV-status (aOR = 5.6), and substance use were associated with significantly higher odds of depression.		while adjustment for data collected via RDS attempts to produce valid population estimates, we were unable to verify that our sample is representative of the underlying population and its associated characteristics	The causes of geographic disparities should be investigated in future studies, with specific attention to the availability and accessibility of local resources and cultural attitudes towards MSM.
			The quantitative data are drawn from the baseline survey for the same trial.							Qualitative results emphasized dire social consequences of disclosing MSM- and HIV-status, especially to family, including suicidality.
			Qualitative data for the present study are drawn from formative research for the cluster-randomized trial
			a self-reported questionnaire completed in the interviewer-administered survey
115	Wang, S. J., Song, D. D., Huang, W., He, H., Wang, M., Manning, D., . . . Operario, D. (2015). Heterosexual partnerships and the need for HIV prevention and testing for men who have sex with men and women in China: a qualitative study. AIDS Education and Prevention, 27(2), 126-138. https://doi.org/http://dx.doi.org/10.1521/aeap.2015.27.2.126	China	Qualitative study	targeted outreach and referrals by nongovernment organizations	30	MSMW	motivations for why MSMW in China engage in relationships and sexual behaviors with female partners			Although participants reported concern about the risk of personally acquiring and transmitting HIV or other sexually transmitted infections (STIs) to their female partners, they described the challenges to using condoms with female partners	the need	Generalizability of the results to other settings in China may be limited.	underscore the additional need for privacy and cultural sensitivity when designing future studies.
			in-depth interviews				patterns of sexual behaviors and condom use between MSMW and their female			HIV-positive participants described how stigma restricted their ability to disclose their HIV status to female partners,	heterosexual relationship dynamics and sexual behaviors	participants were recruited by NGO staff and were interviewed within their centers; thus, participants were possibly more likely to have comfort talking about their sexual orientation and behaviors compared with the general MSMW population.	future investigation is the comparative experience of married MSMW who identified as bisexual or gay prior to their marriage versus those who married first and later identified as bisexual or gay—for example, exploring different patterns of extramarital sexual partnerships or different risk behaviors within and outside of the marital relationship.
							barriers to and strategies for encouraging MSMW and their female partners to undergo HIV testing			HIV-negative participants displayed less immediate concern about the need for female partners to undergo HIV testing.		Due to the sensitive nature of the issues discussed, participants might have presented themselves in a socially desirable manner.	Future research is needed to draw more attention to the relationship context between MSMW and their female partners in order to design appropriate and effective health promotion and HIV prevention and testing interventions for these couples.
										a range of possible strategies to encourage HIV testing among female partners.
										Once married, MSMW participants tried to fulfill their marital obligations as husbands.
129	Liu, C., Ding, Y., Ning, Z., Gao, M., Liu, X., Wong, F. Y., & He, N. (2018). Factors influencing uptake of pre-exposure prophylaxis: Some qualitative insights from an intervention study of men who have sex with men in China. Sexual Health, 15(1), 39-45. https://doi.org/10.1071/SH17075	China	qualitative study	purposively selected	32	self-identified MSM	identify factors that might influence MSM’s uptake and use of PrEP.			Perception of low HIV risk, mistrust of the national PrEP program, and concerns of side effects were the main reasons for not wanting to use PrEP.	uptake and use of PrEP.	participants were recruited solely from Shanghai, China, thus, the findings might not be generalisable to MSM populations in other areas	risk assessment tools should be developed to help MSM have an accurate assessment of their HIV risk.
			In-depth interviews							lack of main sexual partner’s support, difficulties in adhering to the daily TDF regimen, and the inconvenient schedules in securing the medicine were the major reasons for not wanting to use or quitting the use of PrEP.		the study focussed on the use ofTDF rather than a combination ofTDF/FTC as PrEP for HIV prevention, and some results such as concern about the side-effects and efficacy may not reflect the perception of using TDF/FTC as PrEP for HIV prevention.	targeted education and intervention programs should be designed to deliver accurate information to communities about the medical trials and PrEP
										perceived high HIV risk, beliefs in efficacy of PrEP, and worries of transmitting HIV to families were the major motives for PrEP uptake.			special measures should be taken to increase the accessibility of PrEP, reducing the possibility of participants quitting the PrEP treatment program because of transportation and time costs.

## Sheet: Sheet6
	Sampling methods						Scale used/Measures
	8
	8
	15
	57
	website (online)
	(respondent driven sampling, 19 seeds, 3 were married)
	, peer recruiters approached men in MSM-identified venues such as brothels and public parks.
	‘Snowballing,’
	188 MSM were recruited through the Internet
	226 recruited from the internet
	3 Lao-national male peer researchers recruited bisexual men from bars, clubs, dormitories, a sauna, and personal networks
	340 recruited from gay venues
	389 MSM were recruited from gay venues.
	5 seeds through referral from three local non-governmental organizations (NGOs)
	600 phone/email contacts out of the 1000 HIVMSM
	80 seeds
	A consecutive sample including 200 registered adult PLWH who were MSM were selected from three cities
	A convenience sample
	A convenience sample
	a convenience sample technique
	a convenient sample
	A facilitator accompanied the researcher to a place and time that had been agreed upon earlier, in order to build rapport with the study participant
	A mixed recruitment method, including community outreach, venue-based recruitment, and internet advertisement, was also applied in the study.
	a purposive sample
	a snowball sampling approach was used in order to reach and interview the study participants.
	A theoretical sampling method
	A venue-based convenience method for sampling
	advertized through NGO websites, email lists, and social media.
	An advertisement for the research study with contact information for research staff was posted in the waiting room.
	approached through outreach in gay venues (n = 224), online recruitment (n = 127) and peer referral (n = 122)						age, residence status, residence location, education level, marital status, occupation, monthly disposable, household income level, duration of infection and duration of highly active antiretroviral therapy (HAART).
	at the Red Ribbon Home in Beijing Ditan Hospital, an organization providing clinical care and health education for individuals with HIV inclusion						HIV StigmaRevision Scale (Bunn, Solomon, Miller, & Forehand, 2007).
	by face to-face contact						the Social Support Rating Scale (SSRS) originally developed in Chinese by Xiao (1994),
	by peer research assistants.						the Rosenberg Self Esteem Scale (RSE) (Rosenberg, 1965).
	contacted through a gate keeper Hijra						the 14-item Ego-Resilience scale (ER89) which developed by Block and Kerman (Block & Kremen, 1996)
	convenience sample						the Center for Epidemiological Studies Depression (CES-D) scale (Radloff, 1977).
	convenience sample
	convenience sample
	convenience sample						sex, current age, educational level, employment status, and current relationship status.
	convenience sample						how often they had engaged in binge drinking (5 or more drinks of alcohol within a 2 -h period; Courtney and Polich, 2009)
	convenience sample						“Which of the following best describes you?” Response options were gay, bisexual, heterosexual, and other.
	convenience sampling						report the number of male and female sexual partners they had during the previous 6 months.
	convenience sampling						report the number of male and female sexual partners with which they did not use a condom in the previous 6 months.
	Convenience sampling						had used rush poppers, marijuana, crystal methamphetamine, MDMA, ketamine, cocaine, or crack cocaine in the previous 6 months.
	convenience sampling						had ever had an STI diagnosis, including syphilis, human papillomavirus, gonorrhoea, genital herpes, or chlamydia
	convenience sampling						report their current status, with options including HIV-positive, unsure of HIV status, and HIV-negative.
	Convenience sampling and recruitment						“What is the extent to which you have disclosed your sexual orientation to others?”, with three response options: never disclosed, partially disclosed, and fully disclosed.
	convenience sampling at communitybased organisations and through peer referral						Stigma Consciousness Scale (Pinel, 1999)
	convenience sampling through two community-based organizations						the Internalized Homophobia Scale (Meyer, 1995).
	convenience sampling via the MSMGF’s online network						the Sexual Sensation Seeking Scale (Kalichman and Rompa, 1995).
	convenience sampling with assistance from the Chaoyang Chinese AIDS Volunteer Group (CCAVG),						the Sexual Compulsivity Scale (Kalichman and Rompa, 1995).
	convenience through their contacts and networks
	conveniently recruited						Self development questionaire
	Cooperating with a local non-government organization (NGO)
	different stages of engagement with HIV services along the cascade of care: those with HIV infection currently undertaking treatment with ART; with HIV not on ART; accessing HIV services (HIV status unknown); and not accessing HIV services (HIV status unknown).
	ethnographic technique of participant observation
	facilitated by partnerships with local NGOs
	gay social networking applications Grindr and Jack’d
	heard about the research project by word of mouth.
	identified by local NGOs who provide services for MSM and by other MSM based on their knowledge about MSM in their area and/or their involvement in outreach work and peer education among MSM.
	incentivized snowball sampling
	incorporated into routine clinical flow at the study sites.
	informal social network						Self development questionaire
	Interviews were conducted by one male and two female Life Centre employees.
	Invitations were based on willingness to discuss study medication use
	It publicized the study through posters displayed at the public area of the NGO and social media to their service users.
	maximum variation sampling approach (Patton, 2015) in order to include MSM, MSW and hijra, with diverse socio-demographics and varying sexual practices.
	Men were referred to the study by two recruiters who were familiar with MSM social networks within the city.
	messaging on gay dating sites, clinic referrals, and peer recruitment
	MSM remain a relatively hidden, hard-to-reach population in Vietnam because of homosexuality-related stigma and discrimination (
	MSMs attending an Integrated Counseling & Testing Centre (ICTC
	multiple methods, such as community outreach, venue-based recruitment, HIV testing areas, peer referrals and Internet advertisement.
	multiple recruitment methods to increase representativeness of the study population, including outreach work by peer educators and web-based recruitment.
	NGO recruitment
	NGOs driven sampling
	NGOs driven sampling
	Non probability sampling
	nonrandom convenience
	non-random, convenience sampling
	non-randomized sampling
	online convenience sampling
	online survey
	outpatient clinic
	Outreach workers and counsellors from local NGOs working with GBM and other MSM recruited participants among their clients
	outreach workers from nongovernmental organizations (NGOs)						Self development questionaire
	participants were recruited from HIV/sexually transmitted disease (STD) clinics or the community, and through peer-referral
	peer recruiters approached men in MSM-identifiedvenues(e.g.,publicparks,toilets, brothels).
	personal recommendations and from a Malaysian-based Facebook group which gathers non-heterosexual members
	Potential participants were first informed by their treating physicians about the study
	purposeful recruitment strategy
	purposive and “snowballing
	purposive and convenience sampling.
	purposive and snowball sampling
	purposive and snowball sampling
	purposive recruitment
	purposive sample
	purposive sample recruited through community-based organizations
	purposive sampling
	purposive sampling
	purposive sampling
	purposive sampling						Self development questionaire
	Purposive sampling
	purposive sampling
	purposive sampling
	purposive sampling
	Purposive sampling
	Purposive sampling
	Purposive sampling
	purposive sampling based on their level ofaccess to HIV services in the service cascade.
	purposive sampling procedure aimed for a balance between research participants directly involved in running the intervention and those participating in programs on a more occasional basis
	Purposive sampling technique
	Purposive sampling technique
	purposive sampling through four community-based organizations (CBOs)
	purposive sampling to select ‘information-rich’ key informants.
	purposive sampling,
	purposively
	purposively sampled
	randomly chosen MSM and TG (via telephone)
	recruit LGBTI participants ofdiverse socio-economic, educational, and professional backgrounds across Thailand’smain regions (North, Northeast, Central, South) and the capital, Bangkok
	recruited and interviewed by trained health professionals
	recruited at hotspots that were identified by the community researchers
	recruited by four well-trained peer fieldworkers, who were staff of a local non-governmental organization (NGO)
	recruited by health educators from a university-based HIV clinic
	recruited by peer health outreach workers from the Life Centre, a Vietnamese nongovernmental organization working with MSM
	recruited by peer outreachworkers
	recruited by word of mouth by trained peer outreach staff
	recruited by word-of-mouth by trained peer data collectors.
	recruited during their visit at an HIV outpatient clinic
	recruited from a teaching hospital
	recruited from different venues by volunteers from the Chengdu Gay Community Care Organization (CGCCO) or by personal reference.
	recruited from the community
	recruited from the Internet via a Chinese survey website (www.sojump.com)
	recruited from venues and events held at community-based organisations and also from ‘cruising sites’ such as public parks, public transport facilities and beaches where men meet other male partners.
	recruited in the only community outpatient clinic that specialized in treating HIV-related illnesses
	recruited over the phone or over Tencent QQ (Tencent Holdings Limited, China), an instant messaging software program available for computers and mobile phones that is popular throughout China
	recruited through advertisements placed on social network platforms such as gay chat-roomwebsites, the Blued and Zank applications, and QQ groups.,
	recruited through advertisements posted on gay-oriented online websites.
	recruited through intensive outreach via social media platforms, relevant professional e-mail listservs, and the MSMGF’s global networks of advocates and service providers.
	recruited through peer outreach
	recruited through peer outreach workers at an MSM non-governmental organization						database,
	recruited through peer outreach, informal social networks, Internet outreach, and venue-based outreach
	recruited through two community-based organizations,
	recruited through two non-government organizations
	recruited via NGO workers and via his personal network.
	recruited via participating NGOs and Government clinics in the four cities						the short-form Center for Epidemiological Studies Scale (CES-D 12)
	Recruitment by peer educators of The Life Centre, a non-governmental organisation
	Recruitment occurred through posters and fliers posted at health clinics, meetings and community events, and public and hidden Facebook groups and smartphone apps that cater to MSM.
	Recruitment was conducted by peer health outreach workers from the Life Centre as part of ongoing outreach work.
	recruitment would take place in the daytime period in parks, bus stops, the railway station, lodges, and at major intersections where MSM regularly congregate.
	referral from two non-government organizations (NGOs)
	referrals from colleagues working in governmental and nongovernmental organizations that served the MSM community, as well as referrals from enrolled participants.
	referrals from local community leaders, local Centres for Disease Control and Prevention (CDC) researchers, and through outreach visits to venues known to be frequented by MSM, including parks, bars, bath houses, and Internet cafes.
	referred by leaders working in local grass-root nongovernmental organizations (NGOs)
	referred by the nurses at the only community-based HIV clinic
	respondent driven sampling
	respondent driven sampling (RDS)
	Respondent-driven sampling
	respondent-driven sampling
	respondent-driven sampling
	respondent-driven sampling (RDS)
	respondent-driven sampling (RDS)
	respondent-driven sampling (RDS)						questionnaire based on previously used instruments
	respondent-driven sampling (RDS)						Two psychosocial scales were adapted and translated from instruments validated among MSM in Africa and North America
	respondent-driven sampling (RDS)						One scale was on attitudes and perceptions of abilities for safe sex and was measured by 15 items (Cronbach’s a 0.92)
	respondent-driven sampling (RDS)						22 items, Cronbach’s a 0.82 in our study).
	respondent-driven sampling (RDS).
	respondent-driven sampling analysis tool (RDSAT) program (www.respondentdrivensampling.org)
	scheduled for their routine care.
	screened for study eligibility
	snowball and convenience sampling
	snowball sample
	snowball sample
	snowball sampling						the China MSM Stigma Scale (Neilands et al., 2008), adapted from the Homophobia Scale (Diaz et al., 2001).
	snowball sampling						the ‘Gender Non-Conformity Stigma Scale’ (GNCSS) was developed by modifying items from the China MSM Stigma Scale (Neilands et al., 2008).
	snowball sampling						The HIV-related Stigma Assessment Scale (Steward et al., 2008)
	snowball sampling						The Multi-dimensional Scale ofPerceived Social Support (MSPSS or social support) (Zimet, Dahlem, Zimet, & Farley,1988)
	snow-ball sampling technique						The Brief Resilient Coping Scale (BRCS)
	Snowball technique						The Beck Depression Inventory Fast-Screen (BDI-FS)
	Snowballing method
	snowballing recruitment
	standardized respondent-driven sampling (RDS)
	stratified purposive sampling
	stratified purposive sampling to include perspectives of different MSM subgroups.
	The collaborating NGO contacted potential participants through their contacts and networks according to our purposive sampling scheme.
	the Internet
	The local centers for disease control and prevention (CDC) and MSM serving non-governmental organizations (NGO) approached prospective participants through their networks and referred
	the respondent-driven sampling method						the Center for Epidemiologic Studies Depression Scale (CESD-12)
	They sought out potential participants through organizations serving MSM or in venues where MSM were known to congregate.						the Weiss Social Provisions Scale (Weiss, 1974).
	This sampling approach was chosen in order to identify and describe the themes that are common to a small diverse sample (Patton, 2002, 2015).						23 items from the Sexual Attitudes Scale (SAS; Hendrick & Hendrick, 1987).
	though a community-based organisation (CBO)						18 items from the Lesbian and Gay Identity Scale (LGBIS; Mohr & Fassinger, 2000).
	time-location sampling (TLS)
	TLS: It is used to sample MSM populations through creation of a sampling frame that comprises the universe of venues, days, and time periods where and when the population can be found to congregate.
	to recruit participants with diverse social and health demographic characteristics
	to recruit waria who had never engaged with HIV services, a snowball sampling technique (Patton, 2002)
	trained physicians
	two MSM volunteers who work in the hospital to recruit the participants and conduct one-to-one interview
	venue-based sampling
	venue-based sampling helped by CBOs
	We sought to obtain a sample that was diverse in terms of age; self-identification as gay, bisexual, or heterosexual; and migration status.
	were recruited from gay-oriented venues such as bars, night clubs, tea houses, bathhouses, saunas, public parks and bathrooms, outdoor cruising areas, and HIV testing sites.
	with the assistance of the Pink Triangle Foundation (PTF) and Kuala Lumpur AIDS Support Society (KLASS), the only two NGOs working with MSM and HIV-positive individuals in Kuala Lumpur.
	word of mouth, mitigating potential risks of printed materials indicating MSM and HIV
							11-item scale (Cronbach’s alpha00.99) adapted from existing measures (Lewis, Derlega, Berndt, Morris, & Rose, 2001; Lewis, Derlega, Griffin, & Krowinski, 2003).
							the Center for Epidemiologic Studies Depression Scale (CES-D),
							adapted from widely used assessments of sexual risk taking among MSM in the United States (Chesney et al., 2003; Koblin et al., 2003).
							the Center for Epidemiological Studies Depression Scale (CES-D Scale)
							the Alcohol Use Disorder and Associated Disabilities Interview Schedule IV (AUDADIS-IV)—Diagnostic and Statistical Manual of Mental Disorders, Fourth Edition (DSM-IV)
							The Social Support Questionnaire (SSQ) short form
							consistency in condom use for anal sex in the past month with regular, casual, paying or paid male partners.
							Beck’s Depression Inventory—Fast Screen scale.
							13-item transgender identity stigma scale
							13-item Transgender Identity Stigma scale
							modified version of Steward et al’s [37] HIV-related Stigma Assessment scale,
							Multi-dimensional Scale of Perceived Social Support
							the Brief Resilient Coping scale.
							Self-Stigma Scale—Short Form (SSS-S) (Mak and Cheung)
							Perceived Stress Scale (PSS) (Cohen et al.)
							Adult Suicidal Ideation Questionnaire (ASIQ) (Reynolds, 1991)
							GHQ-12 item scores
							Self-Stigma Scale—Short Form (SSS-S) (Mak and Cheung)
							the experience of UAI (yes vs. no).
							new measures to capture individual’s willingness to participate in advocacy campaigns.
							20 items on a four-point scale *(The questions were developed based on the key themes that emerged from in-depth interviews, FGDs, and advisory board feedback)
							six items on a four-point scale,
							Demographic variables previous surveys (Logie et al., 2012) and advisory board feedback.
							CES-D10
							measured from a single item in CES-D 10
							21item scale adapted for the Indian context.
							Meyer’s (1995; 2003) minority stress model
							questionnaire was designed
							Sexual orientation
							(Mayfield,2001). This inventory consists of 23 items
							The Internalized Shame Scale (Cook, 1996) consists of 30 items measured on 5-point Likert scale
							The Religious Orientation Scale (Allport & Ross, 1967) consists of 21 items revised by Brewczynski and McDonald (2006)
							A 9-item Self-Stigma Scale-Short Form (SSS-S) (Mak & Cheung, 2010)
							(CES-D) was a 20-item scale designed to assess the level of depressive symptoms in the past week (Radloff, 1977)
							Two items were constructed
							174-item questionnaire
							enacted, perceived, and internalized stigma using the MSM-related stigma scale developed and piloted in Hanoi, Vietnam
							CDC’s BioBehavioral Surveys Questionnaires Modules Team
							the AUDIT-C brief alcohol screen.
							asked participants if they were ever tested
							Chinese Internalized Homophobia Scale
							Cambodia Demographic and Health Survey (2014)
							questionnaire from previous studies (ClementsNolle, Marx, Guzman, & Katz, 2001)
							Five questions were adapted from a brief screening version of the Childhood Trauma Questionnaire (Bernstein et al., 2003)
							the Center for Epidemiologic Studies Depression scale (CES-D) (Radloff, 1977).
							Three items from Perceived Devaluation-Discrimination Scale (Link, Cullen, Frank, & Wozniak, 1987)
							Ten items developed by Courtenay–Quirk et al. (2006) and Chong et al. (2017)
							Two items by Marschall, Sanftner, and Tangney (1994)
							Three items were adapted from the brief COPE (Carver, 1997)
							The friend subscale of the Multidimensional Scale of Perceived Social Support (MSPSS) (Zimet, Dahlem, Zimet, & Farley, 1988)
							The 5-item World Health Organization Well-Being Index (WHO-5) (Psychiatric Research Unit, 1998
							The social relationships subscale of Satisfaction With Life Scale (SWLS) (Test, Greenberg, Long, Brekke, & Burke, 2005)
							from a similar study, initially developed by Jasmir Thakur of the Samabhavana Society in Mumbai India and Glenn Miles.
							questions were reviewed and scrutinized to ensure their relevance among transgender persons in Bangkok
							The final survey (closed and open ended questions)
							a brief 16-question
							The HIV/AIDSrelated stigma and discrimination scale was developed by Genberg and his colleagues (Genberg et al., 2008)
							The general self-efficacy scale (Schwarzer & Jerusalem, 1995)
							Vietnam Integrated Biological and Behavioural Surveillance (IBBS)
							Three Domain of Disgust Scale: 21 items (Tybur et al., 2009).
							the Center for Epidemiologic Studies Depression scale (CES-D).
							the Childhood Trauma Questionnaire to measure adverse childhood experiences [29].
							Cambodia Demographic and Health Survey [25]
							previous studies [12, 28]
							the Internalized Stigma of AIDS Tool (ISAT), originally developed by Phillips, Moneyham, and Tavakoli (2011).
							the 7-item Mastery Scale-Chinese version indicating self-control over one’s life (Pearlin, Lieberman, Menaghan, & Mullan, 1981); Chen and colleagues (2013)
							Social support
							Emotion
							six questions, each on a 4-point Likert scale; according to three different types of stigma: enacted, felt, and self-stigma (Herek 2007)
							the 10-item Center for Epidemiologic Studies Depression Scale (CES-D 10) (Zhang et al. 2012).
							the 14-item Transgender Identity Stigma scale (Chakrapani et al. 2017b).
							Sexual risk score
							(a) no risk, (b) low risk, (c) moderate risk, and (d) high risk. with reference to Ostrow, DiFranceisco, and Wagstaff (1998) and Preston et al. (2004)
							adapted from previousstudiesconductedinChina(Liu,Feng,&Rhodes,2009; Neilands, Steward, & Choi, 2008) and piloted with Vietnamese MSMinHanoi(Ha,Ross,Risser,&Nguyen,2013).
							three forms: enacted homosexual stigma (enacted stigma), perceived homosexual stigma (perceived stigma), and internalized homosexual stigma (internalized stigma)
							the Center for Epidemiologic Studies Depression Scalewith 20 items(CESD-20)(Radloff, 1977).
							the 10-item Alcohol Use Disorder Identification Test scale (AUDIT-10) developed by theWorldHealth Organization (2001)
							a binary variable indicating if men reported using any ofthe following illicit substances:marijuana, ecstasy, methamphetamine,ketamine,cocaine,andheroinwithin30days prior to the survey.
							25 true/false questions
							Three subscales measured by 14 questions
							Five subscales, measured by 20 items
							homosexuality-related stigma (i.e. perceived stigma) was measured by 10 items
							Patient health questionnaire (PHQ-9)
							Brief adjustment scale (BASE -6)
							HIV distress and coping questionnaire
							Medical outcomes study – social support scale
							Client satisfaction questionnaire (CSQ-18)
							Acceptability, feasibility and appropriateness scale (AFAS)
							Acceptability of intervention measure (AIM)
							Treatment acceptability questionnaire (TAQ)
							Content for the measures was informed by interview and survey findings from prior work.12,32
							Button’s Identity Management Strategies Scale
							the 20-item, Center for Epidemiologic Studies Depression Scale (CES-D).
							the five-item Anxiety subscale of the Brief Symptom Inventory (‘Anxiety’).
							a 20-item scale (Diaz et al., 2004)
							15-item scale adapted from prior work with HIVpositive people in India (Steward et al., 2008) and based on the kindsofbeliefs reportedbyBeijingMSMinanearlierqualitative phase of the project (Steward et al., 2013)
							theIdentityManagementStrategiesScaledeveloped by Button (2004
							the 20-item, Center for Epidemiological Studies Depression Scale (CES-D)
							Two psychosocial scales
							Two items were constructed
							9-item Self-Stigma Scale-Short Form (SSS-S)
							the 20-item Positive and Negative Affect Schedule (PANAS) scale [40]
							The 20-item Center for Epidemiologic Studies Depression Scale (CES-D)
							The Self-Stigma Scale was used to measure respondents’ levels of internalized stigma along affective, behavioral, and cognitive dimensions (Mak & Cheung, 2010).
							Courtenay-Quirk et al.’s(2006) 6-item scale was used to measure the extent to which seropositive MSM perceive stigma expressed by seronegative MSM
							A self-developed 8-item scale was used to measure the extent of negative reactions that one has in face of stigmatizing attitudes or behaviors from seronegative MSM
							The 5-item Mental Health Inventory was used to measure participants’ degrees of psychological wellbeing in the past month (Berwick et al., 1991)
							The 8-item disclosure concerns subscale of the HIV Stigma Scale (Berger et al., 2001)
							3-item negative reminder subscale of the Antiretroviral Medication Attitude Scale (Viswanathan, Anderson, & Thomas, 2005)
							22 questions, details ofwhich are described in a previous study conducted in Thailand and Zimbabwe by Genberg BL [23] and in China by Li X [19].
							A 9-item scale was adapted to measure experiences of homophobia (Cronbach’s α = 0.766).
							A 10-item short form of the original CES-D scale (Cronbach’s α = 0.811).
							The AIDS-related Stigma Scale (Cronbach’s α = 0.805).
							A 4-item scale measured subjective norms toward HIV testing:
							The questionnaire included an adaptation of the revised sexual sensation-seeking scale (Kalichman and Rompa, 1995).
							the short form of the Patient Health Questionnaire previously used with MSM (Hirshfield et al., 2008; Mao et al., 2009)
[truncated: 38 more rows]

## Sheet: Country
	Country where the research is conducted						Bangladesh
	Bangladesh						Cambodia
	Cambodia						Cambodia
	Cambodia						China
	China						China
[truncated: 125 more rows]

## Sheet: Sheet7
											The Berger HIV Stigma Scale
[truncated: 193 more rows]
